# Supplementary material for: One hundred years of zoonoses research in the Horn of Africa: A scoping review
Source: PLoS Negl Trop Dis. 2021 Jul 16;15(7):e0009607. doi: 10.1371/journal.pntd.0009607 (PMC8318308; doi:10.1371/journal.pntd.0009607)
Supplement: S4 Table — (XLSX) [file pntd.0009607.s004.xlsx]

## Sheet: Sheet1
Author name (s)	Title	Abstract	Journal	alternate title	year	date	electronic resource number	isbn	Issue	volume	pages	place published	publisher
Romha, G.,Gebru, G.,Asefa, A.,Mamo, G.	Epidemiology of Mycobacterium bovis and Mycobacterium tuberculosis in animals: Transmission dynamics and control challenges of zoonotic TB in Ethiopia	Mycobacterium tuberculosis complex is the cause of tuberculosis (TB) in humans and other animals. Specifically, Mycobacterium bovis (M. bovis) and Mycobacterium tuberculosis (M. tuberculosis) are highly pathogenic mycobacteria that may infect different animal species and are the sources of TB in humans. The objective of this paper was to review the epidemiology of M. bovis and M. tuberculosis in …	Prev Vet Med	Preventive veterinary medicine	2018	Oct 1	10.1016/j.prevetmed.2018.06.012	0167-5877		158	1-17
Kuria, J. K. N.,Akwalu, S. K.,Muema, L. M.	The etiology and public health significance of mycobacteriosis of cattle in Kenya	Background: Zoonotic tuberculosis, commonly referred to as bovine, tuberculosis is mainly caused by Mycobacterium bovis subsp. bovis, a member of the mycobacterium tuberculosis complex (MTBC). Infection in humans resembles that caused by Mycobacterium tuberculosis. Mycobacteria Other Than Tuberculous (MOTTs) are also increasingly being associated with tuberculosis humans but reports of infections…	Int J Mycobacteriol	International journal of mycobacteriology	2018	Jul-Sep	10.4103/ijmy.ijmy_80_18	2212-5531	3	7	251-256
Budasha, N. H.,Gonzalez, J. P.,Sebhatu, T. T.,Arnold, E.	Rift Valley fever seroprevalence and abortion frequency among livestock of Kisoro district, South Western Uganda (2016): a prerequisite for zoonotic infection	BACKGROUND: Rift Valley fever (RVF) is classified as viral hemorrhagic fever and is endemic in East and West Africa. RVF is caused by an arthropod borne virus (RVFV); the disease is zoonotic and affects human, animal health as well as international trade. In livestock it causes abortions, while human infection occurs through close contact with infected animals or animal products. METHODS: A quant…	BMC Vet Res	BMC veterinary research	2018	Sep 3	10.1186/s12917-018-1596-8	1746-6148	1	14	271
Masiira, B.,Makumbi, I.,Matovu, J. K. B.,Ario, A. R.,Nabukenya, I.,Kihembo, C.,Kaharuza, F.,Musenero, M.,Mbonye, A.	Long term trends and spatial distribution of animal bite injuries and deaths due to human rabies infection in Uganda, 2001-2015	BACKGROUND: In the absence of accurate data on trends and the burden of human rabies infection in developing countries, animal bite injuries provide useful information to bridge that gap. Rabies is one of the most deadly infectious diseases, with a case fatality rate approaching 100%. Despite availability of effective prevention and control strategies, rabies still kills 50,000 to 60,000 people w…	PLoS One	PloS one	2018		10.1371/journal.pone.0198568	1932-6203	8	13	e0198568
Koka, H.,Sang, R.,Kutima, H. L.,Musila, L.	Coxiella burnetii Detected in Tick Samples from Pastoral Communities in Kenya	Ticks are important disease vectors in Kenya with documented evidence of carriage of zoonotic pathogens. Coxiella burnetii is an important tick-borne pathogen that is underreported in Kenya and yet this infection likely contributes to undiagnosed febrile disease in pastoral communities. Archived human blood (278) and tick pool samples (380) collected from five pastoral communities in Kenya were s…	Biomed Res Int	BioMed research international	2018		10.1155/2018/8158102			2018	8158102
Carron, M.,Chang, Y. M.,Momanyi, K.,Akoko, J.,Kiiru, J.,Bettridge, J.,Chaloner, G.,Rushton, J.,O'Brien, S.,Williams, N.,Fevre, E. M.,Hasler, B.	Campylobacter, a zoonotic pathogen of global importance: Prevalence and risk factors in the fast-evolving chicken meat system of Nairobi, Kenya	Campylobacteriosis is a leading foodborne zoonosis worldwide, and is frequently associated with handling and consumption of poultry meat. Various studies indicate that Campylobacter causes a substantial human disease burden in low to middle-income countries, but data regarding the organism's epidemiology in countries like Kenya are scarce. In sub-Saharan Africa, 3.8 million deaths of children und…	PLoS Negl Trop Dis	PLoS neglected tropical diseases	2018	Aug	10.1371/journal.pntd.0006658	1935-2727	8	12	e0006658
Ngugi, J. N.,Maza, A. K.,Omolo, O. J.,Obonyo, M.	Epidemiology and surveillance of human animal-bite injuries and rabies post-exposure prophylaxis, in selected counties in Kenya, 2011-2016	BACKGROUND: Human animal-bite injuries are a serious public health problem due to associated risk for rabies virus exposure. Animal-bite injuries especially dog bites are useful indicators for assessing the risk of rabies virus transmission and need for rabies post exposure prophylaxis (PEP). Understanding the epidemiology and surveillance of animal bites and rabies post-exposure prophylaxis is c…	BMC Public Health	BMC public health	2018	Aug 9	10.1186/s12889-018-5888-5	1471-2458	1	18	996
Fekadu, F.,Beyene, T. J.,Beyi, A. F.,Edao, B. M.,Tufa, T. B.,Woldemariyam, F. T.,Gutema, F. D.	Risk Perceptions and Protective Behaviors Toward Bovine Tuberculosis Among Abattoir and Butcher Workers in Ethiopia	Bovine Tuberculosis (BTB) is a serious cause of economic losses and public health threat, especially in developing countries. Humans acquire BTB through consumption of raw or undercooked meat, inhalation of aerosol and occupational exposure. A cross-disciplinary approach to study diseases connecting society and biology helps to understand the ways in which social, cultural, behavioral, and econom…	Front Vet Sci	Frontiers in veterinary science	2018		10.3389/fvets.2018.00169	2297-1769 (Print) 2297-1769		5	169
Addis, S. A.,Desalegn, A. Y.	Comparative Seroepidemiological Study of Brucellosis in Sheep under Smallholder Farming and Governmental Breeding Ranches of Central and North East Ethiopia	This cross-sectional study was carried out to investigate the status of brucellosis in sheep management under extensive smallholder farming and intensively in governmental breeding ranches in six districts selected from three administrative zones. Using multistage sampling, serum samples of 2409 sheep from 274 flocks were collected and tested using the Rose Bengal Plate Agglutination Test (RBPT) …	J Vet Med	Journal of veterinary medicine	2018		10.1155/2018/7239156	2356-7708 (Print) 2314-6966		2018	7239156
Beyene, T. J.,Mindaye, B.,Leta, S.,Cernicchiaro, N.,Revie, C. W.	Understanding Factors Influencing Dog Owners' Intention to Vaccinate Against Rabies Evaluated Using Health Belief Model Constructs	Ethiopia has one of the highest incidence levels of human rabies in Africa, with 3-7 deaths per 100,000 people annually. The country has no official rabies control programme, despite the availability of an effective canine vaccine to control rabies. To support effective rabies control, an understanding of the factors affecting dog owners' voluntary intentions to vaccinate their dogs is important.…	Front Vet Sci	Frontiers in veterinary science	2018		10.3389/fvets.2018.00159	2297-1769 (Print) 2297-1769		5	159
Lo Iacono, G.,Cunningham, A. A.,Bett, B.,Grace, D.,Redding, D. W.,Wood, J. L. N.	Environmental limits of Rift Valley fever revealed using ecoepidemiological mechanistic models	Vector-borne diseases (VBDs) of humans and domestic animals are a significant component of the global burden of disease and a key driver of poverty. The transmission cycles of VBDs are often strongly mediated by the ecological requirements of the vectors, resulting in complex transmission dynamics, including intermittent epidemics and an unclear link between environmental conditions and disease p…	Proc Natl Acad Sci U S A	Proceedings of the National Academy of Sciences of the United States of America	2018	Jul 31	10.1073/pnas.1803264115	0027-8424	31	115	E7448-e7456
Alshareef, S. A.,Nasr, A. M.,Adam, I.	Toxoplasma gondii infection and pre-eclampsia among Sudanese women	Background: Pre-eclampsia is the main cause of maternal and perinatal adverse effects. Although the exact mechanism and pathophysiology of pre-eclampsia are not yet fully understood, there are recent studies on the association between various infections and pre-eclampsia. This study investigated the association between maternal Toxoplasma gondii infection and pre-eclampsia. Methods: A case-contro…	Trans R Soc Trop Med Hyg	Transactions of the Royal Society of Tropical Medicine and Hygiene	2018	Aug 1	10.1093/trstmh/try067	0035-9203	8	112	393-396
Eguale, T.	Non-typhoidal Salmonella serovars in poultry farms in central Ethiopia: prevalence and antimicrobial resistance	BACKGROUND: Poultry is one of the common sources of non-typhoidal Salmonella and poultry products are the major sources of human infection with non-typhoidal Salmonella. In spite of flourishing poultry industry in the country, data on prevalence and antimicrobial susceptibility of non-typhoidal Salmonella serovars at farm level is not available in Ethiopia. This study investigated prevalence, ser…	BMC Vet Res	BMC veterinary research	2018	Jul 6	10.1186/s12917-018-1539-4	1746-6148	1	14	217
Jula, J.,Girones, G.,Edao, B.,Deme, C.,Cebrian, J.,Butron, L.,Reyes, F.,Ramos, J. M.	Seroprevalence of Toxoplasma gondii infection in pregnant women attending antenatal care in southern Ethiopia	OBJECTIVE: The aim of the study was to assess the prevalence and possible risk factors of Toxoplasma gondii (toxoplasmosis) infection in pregnant women attending antenatal care at Gambo General Rural Hospital, southern Ethiopia. METHODS: Hospital-based, prospective cross-sectional study. We collected 401 serum samples from September 1 to October 30, 2015, along with sociodemographic data and data…	Rev Esp Quimioter	Revista espanola de quimioterapia : publicacion oficial de la Sociedad Espanola de Quimioterapia	2018	Aug		0214-3429	4	31	363-366
Muloki, H. N.,Erume, J.,Owiny, D. O.,Kungu, J. M.,Nakavuma, J.,Ogeng, D.,Nasinyama, G. W.	Prevalence and risk factors for brucellosis in prolonged fever patients in post-conflict Northern Uganda	Background: Brucellosis is a disease with significant public and economic implications but strategies for controlling this disease remain problematic. Objectives: This study sought to determine the sero-prevalence of brucellosis in prolonged fever patients and to identify modifiable risk factors for the infection in humans in post conflict Northern Uganda. Methods: The study employed a cross-sect…	Afr Health Sci	African health sciences	2018	Mar	10.4314/ahs.v18i1.4	1680-6905	1	18	22-28
Chenais, E.,Fischer, K.	Increasing the Local Relevance of Epidemiological Research: Situated Knowledge of Cattle Disease Among Basongora Pastoralists in Uganda	Cattle disease can have severe negative impacts on the livelihoods of the poor, but still, animal disease management and outreach often remain suboptimal in low-income settings. In a study on Basongora pastoralists in Uganda, we examined local priorities, perceptions and practices regarding cattle disease, in order to improve outreach and disease control advisory work in such contexts. We also in…	Front Vet Sci	Frontiers in veterinary science	2018		10.3389/fvets.2018.00119	2297-1769 (Print) 2297-1769		5	119
Madut, N. A.,Nasinyama, G. W.,Muma, J. B.,Sube, K. L. L.,Ocan, M.,Muwonge, A.,Godfroid, J.,Jubara, A. S.,Kankya, C.	Prevalence of brucellosis among patients attending Wau Hospital, South Sudan	Brucellosis is a zoonotic disease of public health importance; its prevalence varies globally. In low-income countries, brucellosis is an endemic and neglected disease affecting both animals and humans. This study was intended to establish brucellosis sero-prevalence among patients attending Wau hospital, South Sudan. Across sectional study, was done among randomly selected patients attending Wau…	PLoS One	PloS one	2018		10.1371/journal.pone.0199315	1932-6203	6	13	e0199315
Madut, N. A.,Muwonge, A.,Nasinyama, G. W.,Muma, J. B.,Godfroid, J.,Jubara, A. S.,Muleme, J.,Kankya, C.	The sero-prevalence of brucellosis in cattle and their herders in Bahr el Ghazal region, South Sudan	BACKGROUND: Brucellosis is a worldwide recognized bacterial zoonotic disease. There is currently no information on bovine brucellosis sero-prevalence in South Sudan regardless of the economic, social and public health impact on populations. Therefore, for the first time in 33 years, we report the sero-prevalence of brucellosis in cattle and their herders. Furthermore, we characterize the drivers …	PLoS Negl Trop Dis	PLoS neglected tropical diseases	2018	Jun	10.1371/journal.pntd.0006456	1935-2727	6	12	e0006456
Tilahun, B.,Tolossa, Y. H.,Tilahun, G.,Ashenafi, H.,Shimelis, S.	Seroprevalence and Risk Factors of Toxoplasma gondii Infection among Domestic Ruminants in East Hararghe Zone of Oromia Region, Ethiopia	A cross-sectional study was carried out from July 2011 to September 2013 to assess the seroprevalence and identify risk factors of Toxoplasma gondii infection in domestic ruminants of East Hararghe zone of Oromia region, Ethiopia. Sera of 1360 domestic ruminants were analyzed for the presence of anti-T. gondii IgG antibodies using the indirect enzyme-linked immunosorbent assay (iELISA). Additiona…	Vet Med Int	Veterinary medicine international	2018		10.1155/2018/4263470	2090-8113 (Print) 2042-0048		2018	4263470
Othieno, E.,Ocaido, M.,Mupere, E.,Omadang, L.,Oba, P.,Okwi, A. L.	Knowledge, Attitude, and Beliefs of Communities and Health Staff about Echinococcus granulosus Infection in Selected Pastoral and Agropastoral Regions of Uganda	A descriptive cross-sectional survey was done to determine knowledge, attitudes, and beliefs of the communities and health workers about cystic echinococcosis (CE) in pastoral region of Northeastern (NE) and agropastoral regions of Eastern (E) and Central (C) Uganda. Overall a total of 1310 participants were interviewed. Community respondents from NE region were more aware of CE infection than th…	J Parasitol Res	Journal of parasitology research	2018		10.1155/2018/5819545	2090-0023 (Print) 2090-0023		2018	5819545
Mohamed, E. M.,Elfadil, A. A. M.,El-Sanousi, E. M.,Ibrahaem, H. H.,Mohamed-Noor, S. E.,Abdalla, M. A.,Shuaib, Y. A.	Seroprevalence and risk factors of caprine brucellosis in Khartoum state, Sudan	Aim: This cross-sectional study was conducted from April to July 2012 in Khartoum state, Sudan, to determine the seroprevalence of brucellosis in goats and to investigate potential risk factors associated with this disease. Materials and Methods: A total of 307 serum samples were collected from both sexes of goats in four different localities and were subjected to testing for brucellosis using ro…	Vet World	Veterinary world	2018	Apr	10.14202/vetworld.2018.511-518	0972-8988 (Print) 0972-8988	4	11	511-518
Mulinge, E.,Magambo, J.,Odongo, D.,Njenga, S.,Zeyhle, E.,Mbae, C.,Kagendo, D.,Addy, F.,Ebi, D.,Wassermann, M.,Kern, P.,Romig, T.	Molecular characterization of Echinococcus species in dogs from four regions of Kenya	Cystic echinococcosis is endemic both in livestock and humans in many parts of Kenya. However, very little data exists on Echinococcus infections in dogs, and therefore their role in maintaining the transmission cycles and environmental contamination with eggs of Echinococcus species is unknown. The study aimed to establish the prevalence and distribution of Echinococcus granulosus sensu lato cau…	Vet Parasitol	Veterinary parasitology	2018	May 15	10.1016/j.vetpar.2018.03.029	0304-4017		255	49-57
Eisen, R. J.,Atiku, L. A.,Boegler, K. A.,Mpanga, J. T.,Enscore, R. E.,MacMillan, K.,Gage, K. L.	An Evaluation of Removal Trapping to Control Rodents Inside Homes in a Plague-Endemic Region of Rural Northwestern Uganda	Rodents pose a significant threat to human health, particularly in rural subsistence farming communities in Africa, where rodents threaten food security and serve as reservoirs of human pathogens, including the agents of plague, leptospirosis, murine typhus, rat-bite fever, Lassa fever, salmonellosis, and campylobacteriosis. Our study focused on the plague-endemic West Nile region of Uganda, wher…	Vector Borne Zoonotic Dis	Vector borne and zoonotic diseases (Larchmont, N.Y.)	2018	Sep	10.1089/vbz.2018.2276	1530-3667	9	18	458-463
Nyakarahuka, L.,de St Maurice, A.,Purpura, L.,Ervin, E.,Balinandi, S.,Tumusiime, A.,Kyondo, J.,Mulei, S.,Tusiime, P.,Lutwama, J.,Klena, J. D.,Brown, S.,Knust, B.,Rollin, P. E.,Nichol, S. T.,Shoemaker, T. R.	Prevalence and risk factors of Rift Valley fever in humans and animals from Kabale district in Southwestern Uganda, 2016	BACKGROUND: Rift Valley fever (RVF) is a zoonotic disease caused by Rift Valley fever virus (RVFV) found in Africa and the Middle East. Outbreaks can cause extensive morbidity and mortality in humans and livestock. Following the diagnosis of two acute human RVF cases in Kabale district, Uganda, we conducted a serosurvey to estimate RVFV seroprevalence in humans and livestock and to identify assoc…	PLoS Negl Trop Dis	PLoS neglected tropical diseases	2018	May	10.1371/journal.pntd.0006412	1935-2727	5	12	e0006412
Sekamatte, M.,Krishnasamy, V.,Bulage, L.,Kihembo, C.,Nantima, N.,Monje, F.,Ndumu, D.,Sentumbwe, J.,Mbolanyi, B.,Aruho, R.,Kaboyo, W.,Mutonga, D.,Basler, C.,Paige, S.,Barton Behravesh, C.	Multisectoral prioritization of zoonotic diseases in Uganda, 2017: A One Health perspective	BACKGROUND: Zoonotic diseases continue to be a public health burden globally. Uganda is especially vulnerable due to its location, biodiversity, and population. Given these concerns, the Ugandan government in collaboration with the Global Health Security Agenda conducted a One Health Zoonotic Disease Prioritization Workshop to identify zoonotic diseases of greatest national concern to the Ugandan…	PLoS One	PloS one	2018		10.1371/journal.pone.0196799	1932-6203	5	13	e0196799
Oyas, H.,Holmstrom, L.,Kemunto, N. P.,Muturi, M.,Mwatondo, A.,Osoro, E.,Bitek, A.,Bett, B.,Githinji, J. W.,Thumbi, S. M.,Widdowson, M. A.,Munyua, P. M.,Njenga, M. K.	Enhanced surveillance for Rift Valley Fever in livestock during El Nino rains and threat of RVF outbreak, Kenya, 2015-2016	BACKGROUND: In mid-2015, the United States' Pandemic Prediction and Forecasting Science and Technical Working Group of the National Science and Technology Council, Food and Agriculture Organization Emergency Prevention Systems, and Kenya Meteorological Department issued an alert predicting a high possibility of El-Nino rainfall and Rift Valley Fever (RVF) epidemic in Eastern Africa. METHODOLOGY/P…	PLoS Negl Trop Dis	PLoS neglected tropical diseases	2018	Apr	10.1371/journal.pntd.0006353	1935-2727	4	12	e0006353
Sternberg Lewerin, S.,Wolff, C.,Masembe, C.,Stahl, K.,Boqvist, S.,Franko, M. A.	Methodological aspects of serosurveillance in resource-poor settings	Animal production is important for the agricultural economy in low-income countries, but is threatened by infectious diseases. Serosurveys are conducted for different reasons such as disease detection, risk factor studies, disease monitoring and establishing disease-free status. Most reports on such serosurveys include some discussion about methodological constraints but still, by necessity, rely…	Vet Rec Open	Veterinary record open	2018		10.1136/vetreco-2017-000273	2052-6113 (Print) 2052-6113	1	5	e000273
Ghebremariam, M. K.,Hlokwe, T.,Rutten, Vpmg,Allepuz, A.,Cadmus, S.,Muwonge, A.,Robbe-Austerman, S.,Michel, A. L.	Genetic profiling of Mycobacterium bovis strains from slaughtered cattle in Eritrea	Mycobacterium bovis (M.bovis) is the main causative agent for bovine tuberculosis (BTB) and can also be the cause of zoonotic tuberculosis in humans. In view of its zoonotic nature, slaughterhouse surveillance, potentially resulting in total or partial condemnation of the carcasses and organs, is conducted routinely. Spoligotyping, VNTR profiling, and whole genome sequencing (WGS) of M. bovis iso…	PLoS Negl Trop Dis	PLoS neglected tropical diseases	2018	Apr	10.1371/journal.pntd.0006406	1935-2727	4	12	e0006406
Niguse, S.,Hailekiros, H.,Buruh, G.,Dejene, T.,Berhe, N.,Asmelash, T.	Seroprevalence and risk factors of Hepatitis E virus infection among pregnant women attending antenatal care in health facilities of Tigray, Northern Ethiopia	Existing literatures from developing countries show an increased mortality and morbidity related to hepatitis E virus during pregnancy as compared to the general population. Studies focusing on pregnant women are required for policy makers to improve maternal and child health. Therefore this study is aimed at determining the prevalence and associated risk factors of hepatitis E virus infection am…	J Med Virol	Journal of medical virology	2018	Aug	10.1002/jmv.25190	0146-6615	8	90	1364-1369
Omer, R. A.,Daugschies, A.,Gawlowska, S.,Elnahas, A.,Kern, P.,Bashir, S.,Ali, M. S. A.,Osman, A.,Romig, T.	First detection of Echinococcus granulosus sensu stricto (G1) in dogs in central Sudan	Eighty-four stray dogs shot as a part of a governmental rabies control program in two neighboring towns of central Sudan were examined for the presence of Echinococcus spp. and other intestinal helminths. Echinococcus worms were identified to species level by PCR and gene sequencing. For comparative reasons, rectal content of the necropsied dogs was examined for helminth eggs and subjected to cop…	Parasitol Res	Parasitology research	2018	May	10.1007/s00436-018-5851-5	0932-0113	5	117	1657-1661
Lamuka, P. O.,Njeruh, F. M.,Gitao, G. C.,Matofari, J.,Bowen, R.,Abey, K. A.	Prevalence of bovine and avian tuberculosis in camel herds and associated public health risk factors in Isiolo County, Kenya	A cross-sectional study was conducted among 308 lactating camels selected from 15 herds from three different camel milk clusters in Isiolo County, Kenya, to determine prevalence of bovine and avian tuberculosis using Single Comparative Intradermal Tuberculin Skin test. Seventy-five (75) questionnaires were administered to pastoralists/herders, and focus group discussions were conducted among 3-5 …	Trop Anim Health Prod	Tropical animal health and production	2018	Jun	10.1007/s11250-017-1486-2	0049-4747	5	50	937-945
Beyene, T. J.,Mourits, M. C. M.,Revie, C. W.,Hogeveen, H.	Determinants of health seeking behaviour following rabies exposure in Ethiopia	The objective of this study was to identify factors that determine medical treatment seeking behaviour following potential rabies exposure after being bitten by a suspected dog and the likelihood of compliance to receive sufficient doses of post-exposure prophylaxis after the visit to a health centre visit. A detailed survey based on case investigation was conducted on suspected rabid dog bite ca…	Zoonoses Public Health	Zoonoses and public health	2018	Jun	10.1111/zph.12458	1863-1959	4	65	443-453
Gilchrist, J. J.,Rautanen, A.,Fairfax, B. P.,Mills, T. C.,Naranbhai, V.,Trochet, H.,Pirinen, M.,Muthumbi, E.,Mwarumba, S.,Njuguna, P.,Mturi, N.,Msefula, C. L.,Gondwe, E. N.,MacLennan, J. M.,Chapman, S. J.,Molyneux, M. E.,Knight, J. C.,Spencer, C. C. A.,Williams, T. N.,MacLennan, C. A.,Scott, J. A. G.,Hill, A. V. S.	Risk of nontyphoidal Salmonella bacteraemia in African children is modified by STAT4	Nontyphoidal Salmonella (NTS) is a major cause of bacteraemia in Africa. The disease typically affects HIV-infected individuals and young children, causing substantial morbidity and mortality. Here we present a genome-wide association study (180 cases, 2677 controls) and replication analysis of NTS bacteraemia in Kenyan and Malawian children. We identify a locus in STAT4, rs13390936, associated w…	Nat Commun	Nature communications	2018	Mar 9	10.1038/s41467-017-02398-z	2041-1723	1	9	1014
Ghebremariam, M. K.,Michel, A. L.,Vernooij, J. C. M.,Nielen, M.,Rutten, Vpmg	Prevalence of bovine tuberculosis in cattle, goats, and camels of traditional livestock raising communities in Eritrea	BACKGROUND: The aim of the current study was to assess the prevalence of bovine tuberculosis (BTB) in cattle, goats, and camels, and its zoonotic potential within the traditional livestock raising communities in four regions of Eritrea. The Single Intradermal Comparative Tuberculin Test (SICTT) as indicator of M. bovis infection was conducted on 1077 cattle, 876 goats, and 195 camels. To elucidat…	BMC Vet Res	BMC veterinary research	2018	Mar 7	10.1186/s12917-018-1397-0	1746-6148	1	14	73
Kading, R. C.,Kityo, R. M.,Mossel, E. C.,Borland, E. M.,Nakayiki, T.,Nalikka, B.,Nyakarahuka, L.,Ledermann, J. P.,Panella, N. A.,Gilbert, A. T.,Crabtree, M. B.,Peterhans, J. K.,Towner, J. S.,Amman, B. R.,Sealy, T. K.,Nichol, S. T.,Powers, A. M.,Lutwama, J. J.,Miller, B. R.	Neutralizing antibodies against flaviviruses, Babanki virus, and Rift Valley fever virus in Ugandan bats	Introduction: A number of arboviruses have previously been isolated from naturally-infected East African bats, however the role of bats in arbovirus maintenance is poorly understood. The aim of this study was to investigate the exposure history of Ugandan bats to a panel of arboviruses. Materials and methods: Insectivorous and fruit bats were captured from multiple locations throughout Uganda dur…	Infect Ecol Epidemiol	Infection ecology & epidemiology	2018		10.1080/20008686.2018.1439215	2000-8686 (Print) 2000-8686	1	8	1439215
Ezama, A.,Gonzalez, J. P.,Majalija, S.,Bajunirwe, F.	Assessing short evolution brucellosis in a highly brucella endemic cattle keeping population of Western Uganda: a complementary use of Rose Bengal test and IgM rapid diagnostic test	BACKGROUND: Brucellosis is a worldwide and zoonotic disease often sadly misdiagnosed in endemic areas. Challenges of availability and accessibility of diagnostic tools are common in resource constrained populations where the most vulnerable are found, surveillance and diagnosis are limited too. METHODS: A cross-sectional study using a simple two stage cluster sampling method was conducted to meas…	BMC Public Health	BMC public health	2018	Mar 5	10.1186/s12889-018-5228-9	1471-2458	1	18	315
de St Maurice, A.,Nyakarahuka, L.,Purpura, L.,Ervin, E.,Tumusiime, A.,Balinandi, S.,Kyondo, J.,Mulei, S.,Tusiime, P.,Manning, C.,Rollin, P. E.,Knust, B.,Shoemaker, T.	Rift Valley Fever: A survey of knowledge, attitudes, and practice of slaughterhouse workers and community members in Kabale District, Uganda	BACKGROUND: Rift Valley Fever virus (RVF) is a zoonotic virus in the Phenuiviridae family. RVF outbreaks can cause significant morbidity and mortality in humans and animals. Following the diagnosis of two RVF cases in March 2016 in southern Kabale district, Uganda, we conducted a knowledge, attitudes and practice (KAP) survey to identify knowledge gaps and at-risk behaviors related to RVF. METHOD…	PLoS Negl Trop Dis	PLoS neglected tropical diseases	2018	Mar	10.1371/journal.pntd.0006175	1935-2727	3	12	e0006175
Adam, M. A.,Wang, J.,Enan, K. A.,Shen, H.,Wang, H.,El Hussein, A. R.,Musa, A. B.,Khidir, I. M.,Ma, X.	Molecular Survey of Viral and Bacterial Causes of Childhood Diarrhea in Khartoum State, Sudan	Diarrheal disease is a major public health problem for children in developing countries. Knowledge of etiology that causes diarrheal illness is essential to implement public health measures to prevent and control this disease. Published studies regarding the situation of childhood diarrhea in Sudan is scanty. This study aims to investigate viral and bacterial etiology and related clinical and epi…	Front Microbiol	Frontiers in microbiology	2018		10.3389/fmicb.2018.00112	1664-302X (Print) 1664-302x		9	112
Chaka, H.,Aboset, G.,Garoma, A.,Gumi, B.,Thys, E.	Cross-sectional survey of brucellosis and associated risk factors in the livestock-wildlife interface area of Nechisar National Park, Ethiopia	A cross-sectional survey was carried out to investigate the seroprevalence of ovine and bovine brucellosis in the livestock-wildlife interface area of Nechisar National Park, Ethiopia. Furthermore, producer's knowledge about brucellosis and its zoonotic potential was assessed using a structured questionnaire. A total of 268 cattle and 246 goat sera were collected from 50 herds and 46 flocks and s…	Trop Anim Health Prod	Tropical animal health and production	2018	Jun	10.1007/s11250-018-1528-4	0049-4747	5	50	1041-1049
Kimuda, M. P.,Noyes, H.,Mulindwa, J.,Enyaru, J.,Alibu, V. P.,Sidibe, I.,Mumba Ngoyi, D.,Hertz-Fowler, C.,MacLeod, A.,Tastan Bishop, O.,Matovu, E.	No evidence for association between APOL1 kidney disease risk alleles and Human African Trypanosomiasis in two Ugandan populations	BACKGROUND: Human African trypanosomiasis (HAT) manifests as an acute form caused by Trypanosoma brucei rhodesiense (Tbr) and a chronic form caused by Trypanosoma brucei gambiense (Tbg). Previous studies have suggested a host genetic role in infection outcomes, particularly for APOL1. We have undertaken candidate gene association studies (CGAS) in a Ugandan Tbr and a Tbg HAT endemic area, to dete…	PLoS Negl Trop Dis	PLoS neglected tropical diseases	2018	Feb	10.1371/journal.pntd.0006300	1935-2727	2	12	e0006300
Beyene, T. J.,Mourits, M. C. M.,Kidane, A. H.,Hogeveen, H.	Estimating the burden of rabies in Ethiopia by tracing dog bite victims	In developing countries where financial resources are limited and numerous interests compete, there is a need for quantitative data on the public health burden and costs of diseases to support intervention prioritization. This study aimed at estimating the health burden and post-exposure treatment (PET) costs of canine rabies in Ethiopia by an investigation of exposed human cases. Data on registe…	PLoS One	PloS one	2018		10.1371/journal.pone.0192313	1932-6203	2	13	e0192313
Odoch, T.,Sekse, C.,L'Abee-Lund, T. M.,Hogberg Hansen, H. C.,Kankya, C.,Wasteson, Y.	Diversity and Antimicrobial Resistance Genotypes in Non-Typhoidal Salmonella Isolates from Poultry Farms in Uganda	Non-typhoidal Salmonella (NTS) are foodborne pathogens of global public health significance. The aim of this study was to subtype a collection of 85 NTS originating from poultry farms in Uganda, and to evaluate a subgroup of phenotypically resistant isolates for common antimicrobial resistance genes and associated integrons. All isolates were subtyped by pulsed-field gel electrophoresis (PFGE). P…	Int J Environ Res Public Health	International journal of environmental research and public health	2018	Feb 13	10.3390/ijerph15020324	1660-4601	2	15
	Tackling the prevalence of bovine TB in Ethiopia	Farming activity in Ethiopia is being stepped up in a bid to increase the country's economy, but what effect will this have on disease transmission? Georgina Mills explains.	Vet Rec	The Veterinary record	2018	Feb 3		0042-4900	5	182	126-127
Ahmed, M. E.,Salim, B.,Grobusch, M. P.,Aradaib, I. E.	First molecular characterization of Echinococcus granulosus (sensu stricto) genotype 1 among cattle in Sudan	BACKGROUND: Echinococcus granulosus sensu lato (s.l.) is the causative agent of cystic echinococcosis (CE), which is a cosmopolitan zoonotic parasitic disease infecting humans and a wide range of mammalian species including cattle. Currently, little information is available on the genetic diversity of Echinococcus species among livestock in Sudan. In the present study, fifty (n = 50) hydatid cyst…	BMC Vet Res	BMC veterinary research	2018	Feb 1	10.1186/s12917-018-1348-9	1746-6148	1	14	36
Kimani, N. M.,Matasyoh, J. C.,Kaiser, M.,Brun, R.,Schmidt, T. J.	Sesquiterpene Lactones from Vernonia cinerascens Sch. Bip. and Their in Vitro Antitrypanosomal Activity	In the endeavor to obtain new antitrypanosomal agents, particularly sesquiterpene lactones, from Kenyan plants of the family Asteraceae, Vernonia cinerascens Sch. Bip. was investigated. Bioactivity-guided fractionation and isolation in conjunction with LC/MS-based dereplication has led to the identification of vernodalol (1) and isolation of vernodalin (2), 11beta,13-dihydrovernodalin (3), 11beta…	Molecules	Molecules (Basel, Switzerland)	2018	Jan 27	10.3390/molecules23020248	1420-3049	2	23
Abebe, E.,Kassa, T.,Bekele, M.,Tsehay, A.	Intra-Abdominal Hydatid Cyst: Sociodemographics, Clinical Profiles, and Outcomes of Patients Operated on at a Tertiary Hospital in Addis Ababa, Ethiopia	Background: Hydatid cyst is caused by the tapeworm Echinococcus granulosus. The abdomen, specifically the liver, is the most common site affected. Objective: Determine the presentation patterns, types of surgical management, and outcomes of patients operated for intra-abdominal hydatid cyst (IAHC). Methodology: A retrospective descriptive study of patients admitted and operated for IAHC from Sept…	J Parasitol Res	Journal of parasitology research	2017		10.1155/2017/4837234	2090-0023 (Print) 2090-0023		2017	4837234
Zeryehun, T.,Alemu, B.	Major Gross Lesions of Lung in Cattle Slaughtered at Hawassa Municipal Abattoir, Southern Ethiopia	A cross-sectional study was conducted from November 2016 to April 2017, to estimate the prevalence of major gross lung lesions in cattle slaughtered at Hawassa Municipal Abattoir, southern Ethiopia. A total of 563 male cattle were examined by antemortem examination, while postmortem lung lesions were done using standard inspection procedures. Association between prevalence and the explanatory var…	J Vet Med	Journal of veterinary medicine	2017		10.1155/2017/1702852	2356-7708 (Print) 2314-6966		2017	1702852
Akullian, A.,Montgomery, J. M.,John-Stewart, G.,Miller, S. I.,Hayden, H. S.,Radey, M. C.,Hager, K. R.,Verani, J. R.,Ochieng, J. B.,Juma, J.,Katieno, J.,Fields, B.,Bigogo, G.,Audi, A.,Walson, J.	Multi-drug resistant non-typhoidal Salmonella associated with invasive disease in western Kenya	Non-typhoidal Salmonella (NTS) is a leading cause of bloodstream infections in Africa, but the various contributions of host susceptibility versus unique pathogen virulence factors are unclear. We used data from a population-based surveillance platform (population ~25,000) between 2007-2014 and NTS genome-sequencing to compare host and pathogen-specific factors between individuals presenting with…	PLoS Negl Trop Dis	PLoS neglected tropical diseases	2018	Jan	10.1371/journal.pntd.0006156	1935-2727	1	12	e0006156
Kebede, A.,Aragie, S.,Shimelis, T.	The common enteric bacterial pathogens and their antimicrobial susceptibility pattern among HIV-infected individuals attending the antiretroviral therapy clinic of Hawassa university hospital, southern Ethiopia	Background: The frequent occurrence of bacterial gastroenteritis among HIV-infected individuals together with increased antimicrobial drug resistance pose a significant public health challenge in developing countries. This study aimed to determine the prevalence of enteric bacterial pathogens and their antimicrobial susceptibility pattern among HIV-infected patients in a tertiary hospital in sout…	Antimicrob Resist Infect Control	Antimicrobial resistance and infection control	2017		10.1186/s13756-017-0288-7	2047-2994		6	128
Perez-Tanoira, R.,Ramos, J. M.,Prieto-Perez, L.,Tesfamariam, A.,Balcha, S.,Tissiano, G.,Cabello, A.,Cuadros, J.,Rodriguez-Valero, N.,Barreiro, P.,Reyes, F.,Gorgolas, M.	Diagnosis of cutaneous anthrax in resource-poor settings in West Arsi Province, Ethiopia	INTRODUCTION: Cutaneous anthrax is a zoonotic disease caused by the spore-forming bacterium Bacillus anthracis, which typically presents with ulcers after contact with animals or animal products, and is rarely seen in high-income countries but is common in those with low- and middle-incomes. Objective. The aim of this study is to show the main clinical characteristics of cutaneous anthrax in ende…	Ann Agric Environ Med	Annals of agricultural and environmental medicine : AAEM	2017	Dec 23	10.26444/aaem/80705	1232-1966	4	24	712-715
Mosomtai, G.,Evander, M.,Mundia, C.,Sandstrom, P.,Ahlm, C.,Hassan, O. A.,Lwande, O. W.,Gachari, M. K.,Landmann, T.,Sang, R.	Datasets for mapping pastoralist movement patterns and risk zones of Rift Valley fever occurrence	Rift Valley fever (RVF) is a zoonotic disease affecting humans and animals. It is caused by RVF virus transmitted primarily by Aedes mosquitoes. The data presented in this article propose environmental layers suitable for mapping RVF vector habitat zones and livestock migratory routes. Using species distribution modelling, we used RVF vector occurrence data sampled along livestock migratory route…	Data Brief	Data in brief	2018	Feb	10.1016/j.dib.2017.11.097	2352-3409 (Print) 2352-3409		16	762-770
Kigen, G.,Kipkore, W.,Wanjohi, B.,Haruki, B.,Kemboi, J.	Medicinal Plants Used by Traditional Healers in Sangurur, Elgeyo Marakwet County, Kenya	Background: Although herbal medical products are still widely used in Kenya, many of the medicinal plants used by traditional medical practitioners (TMPs) have not been documented, despite several challenges that are now threatening the sustainability of the practice. Objective: To document the medicinal plants and healing methods used by TMPs in a region of Kenya with several recognized herbalis…	Pharmacognosy Res	Pharmacognosy research	2017	Oct-Dec	10.4103/pr.pr_42_17	0976-4836 (Print) 0974-8490	4	9	333-347
Dieckhaus, K. D.,Kyebambe, P. S.	Human Brucellosis in Rural Uganda: Clinical Manifestations, Diagnosis, and Comorbidities at Kabale Regional Referral Hospital, Kabale, Uganda	Background: Brucellosis is a zoonotic infection transmitted to humans through direct contact with infected animals, their products, or excreta such as urine or dung. Brucellosis is associated with significant morbidity in Southwestern Uganda, where cattle and goat rearing are a major economic industry. As in many settings in sub-Saharan Africa, diagnosis and management of brucellosis remain a cha…	Open Forum Infect Dis	Open forum infectious diseases	2017	Fall	10.1093/ofid/ofx237	2328-8957 (Print) 2328-8957	4	4	ofx237
Sibhat, B.,Asmare, K.,Demissie, K.,Ayelet, G.,Mamo, G.,Ameni, G.	Bovine tuberculosis in Ethiopia: A systematic review and meta-analysis	Bovine tuberculosis (bTB) is a known endemic disease of cattle in Ethiopia; however, there is lack of a comprehensive information on the status and distribution of the disease in the country. The objectives of this systematic review and meta-analysis were to provide a pooled prevalence estimate of bTB at a national level, assess the level of in-between variance among study reports and illustrate …	Prev Vet Med	Preventive veterinary medicine	2017	Nov 1	10.1016/j.prevetmed.2017.09.006	0167-5877		147	149-157
Wolff, C.,Boqvist, S.,Stahl, K.,Masembe, C.,Sternberg-Lewerin, S.	Biosecurity aspects of cattle production in Western Uganda, and associations with seroprevalence of brucellosis, salmonellosis and bovine viral diarrhoea	BACKGROUND: Many low-income countries have a human population with a high number of cattle owners depending on their livestock for food and income. Infectious diseases threaten the health and production of cattle, affecting both the farmers and their families as well as other actors in often informal value chains. Many infectious diseases can be prevented by good biosecurity. The objectives of th…	BMC Vet Res	BMC veterinary research	2017	Dec 6	10.1186/s12917-017-1306-y	1746-6148	1	13	382
Odoch, T.,Wasteson, Y.,L'Abee-Lund, T.,Muwonge, A.,Kankya, C.,Nyakarahuka, L.,Tegule, S.,Skjerve, E.	Prevalence, antimicrobial susceptibility and risk factors associated with non-typhoidal Salmonella on Ugandan layer hen farms	BACKGROUND: Non-typhoidal Salmonella (NTS) are among the leading global foodborne pathogens and a significant public health threat. Their occurrence in animal reservoirs and their susceptibilities to commonly used antimicrobials are poorly understood in developing countries. The aim of this study was to estimate the prevalence, determine antimicrobial susceptibility and identify risk factors asso…	BMC Vet Res	BMC veterinary research	2017	Nov 29	10.1186/s12917-017-1291-1	1746-6148	1	13	365
Boon, D.,Redd, A. D.,Laeyendecker, O.,Engle, R. E.,Nguyen, H.,Ocama, P.,Boaz, I.,Ndyanabo, A.,Kiggundu, V.,Reynolds, S. J.,Gray, R. H.,Wawer, M. J.,Purcell, R. H.,Kirk, G. D.,Quinn, T. C.,Stabinski, L.	Hepatitis E Virus Seroprevalence and Correlates of Anti-HEV IgG Antibodies in the Rakai District, Uganda	A cross-sectional study was conducted of 500 human immunodeficiency virus (HIV)-infected adults frequency matched on age, sex, and community to 500 HIV-uninfected individuals in the Rakai District, Uganda to evaluate seroprevalence of anti-hepatitis E virus (HEV) IgG antibodies. HEV seroprevalence was 47%, and 1 HIV-infected individual was actively infected with a genotype 3 virus. Using modified…	J Infect Dis	The Journal of infectious diseases	2018	Feb 14	10.1093/infdis/jix610	0022-1899	5	217	785-789
Enstrom, S.,Nthiwa, D.,Bett, B.,Karlsson, A.,Alonso, S.,Lindahl, J. F.	Brucella seroprevalence in cattle near a wildlife reserve in Kenya	OBJECTIVES: Brucellosis is caused by bacteria from the genus Brucella which infect human and domestic animals as well as wildlife. The Maasai Mara National Reserve has vast populations of wild ruminants such as buffaloes and wildebeest which could contribute to the risk of brucellosis in livestock, and the surrounding pastoralist communities grazing cattle in and around the reserve may be exposed…	BMC Res Notes	BMC research notes	2017	Nov 25	10.1186/s13104-017-2941-x	1756-0500	1	10	615
Dreyfus, A.,Odoch, T.,Alinaitwe, L.,Rodriguez-Campos, S.,Tsegay, A.,Jaquier, V.,Kankya, C.	Cross-Sectional Serological Survey for Leptospira spp. in Beef and Dairy Cattle in Two Districts in Uganda	Seroprevalence of Leptospira spp. in cattle is unknown in Uganda. The aim of this study was to estimate the seroprevalence of L. interrogans Icterohaemorrhagiae, Pomona, L. kirschneri Butembo, Grippotyphosa, L. borgpetersenii Nigeria, Hardjo, Wolfii, and Kenya and an overall seroprevalence in cattle from Kole and Mbale districts. Two hundred-seventy five bovine sera from 130 small holder farms fr…	Int J Environ Res Public Health	International journal of environmental research and public health	2017	Nov 21	10.3390/ijerph14111421	1660-4601	11	14
Shiferaw, M. L.,Doty, J. B.,Maghlakelidze, G.,Morgan, J.,Khmaladze, E.,Parkadze, O.,Donduashvili, M.,Wemakoy, E. O.,Muyembe, J. J.,Mulumba, L.,Malekani, J.,Kabamba, J.,Kanter, T.,Boulanger, L. L.,Haile, A.,Bekele, A.,Bekele, M.,Tafese, K.,McCollum, A. A.,Reynolds, M. G.	Frameworks for Preventing, Detecting, and Controlling Zoonotic Diseases	Preventing zoonotic diseases requires coordinated actions by government authorities responsible for human and animal health. Constructing the frameworks needed to foster intersectoral collaboration can be approached in many ways. We highlight 3 examples of approaches to implement zoonotic disease prevention and control programs. The first, rabies control in Ethiopia, was implemented using an umbr…	Emerg Infect Dis	Emerging infectious diseases	2017	Dec	10.3201/eid2313.170601	1080-6040	13	23
Solomon, N.,Zeyhle, E.,Subramanian, K.,Fields, P. J.,Romig, T.,Kern, P.,Carter, J. Y.,Wachira, J.,Mengiste, A.,Macpherson, C. N. L.	Cystic echinococcosis in Turkana, Kenya: 30 years of imaging in an endemic region	Cystic echinococcosis (CE), a widespread, complex zoonosis, causes chronic disease associated with high morbidity. The pastoral Turkana people of Kenya have one of the highest prevalence rates of CE in the world. Between 1983 and 2015, a CE control program in the Turkana region used ultrasound (US) screening surveys and surgical outreach visits to evaluate CE prevalence and treat those with the d…	Acta Trop	Acta tropica	2018	Feb	10.1016/j.actatropica.2017.11.006	0001-706x		178	182-189
Marino, J.,Sillero-Zubiri, C.,Deressa, A.,Bedin, E.,Bitewa, A.,Lema, F.,Rskay, G.,Banyard, A.,Fooks, A. R.	Rabies and Distemper Outbreaks in Smallest Ethiopian Wolf Population	Widespread deaths recently devastated the smallest known population of Ethiopian wolves. Of 7 carcasses found, all 3 tested were positive for rabies. Two wolves were subsequently vaccinated for rabies; 1 of these later died from canine distemper. Only 2 of a known population of 13 wolves survived.	Emerg Infect Dis	Emerging infectious diseases	2017	Dec	10.3201/eid2312.170893	1080-6040	12	23	2102-2104
Tickell, K. D.,Pavlinac, P. B.,John-Stewart, G. C.,Denno, D. M.,Richardson, B. A.,Naulikha, J. M.,Kirera, R. K.,Swierczewski, B. E.,Singa, B. O.,Walson, J. L.	Impact of Childhood Nutritional Status on Pathogen Prevalence and Severity of Acute Diarrhea	Children with acute and chronic malnutrition are at increased risk of morbidity and mortality following a diarrheal episode. To compare diarrheal disease severity and pathogen prevalence among children with and without acute and chronic malnutrition, we conducted a cross-sectional study of human immunodeficiency virus-uninfected Kenyan children aged 6-59 months, who presented with acute diarrhea.…	Am J Trop Med Hyg	The American journal of tropical medicine and hygiene	2017	Nov	10.4269/ajtmh.17-0139	0002-9637	5	97	1337-1344
Nyokabi, S.,Birner, R.,Bett, B.,Isuyi, L.,Grace, D.,Guttler, D.,Lindahl, J.	Informal value chain actors' knowledge and perceptions about zoonotic diseases and biosecurity in Kenya and the importance for food safety and public health	Zoonotic diseases, transmitted from animals to humans, are a public health challenge in developing countries. Livestock value chain actors have an important role to play as the first line of defence in safeguarding public health. However, although the livelihood and economic impacts of zoonoses are widely known, adoption of biosecurity measures aimed at preventing zoonoses is low, particularly am…	Trop Anim Health Prod	Tropical animal health and production	2018	Mar	10.1007/s11250-017-1460-z	0049-4747	3	50	509-518
Kato, C. D.,Mugasa, C. M.,Nanteza, A.,Matovu, E.,Alibu, V. P.	Relationship between Trypanosoma brucei rhodesiense genetic diversity and clinical spectrum among sleeping sickness patients in Uganda	OBJECTIVE: Human African trypanosomiasis (HAT) due to Trypanosoma brucei rhodesiense in East and southern Africa is reported to be clinically diverse. We tested the hypothesis that this clinical diversity is associated with a variation in trypanosome genotypes. RESULTS: Trypanosome DNA isolated from HAT patients was genotyped using 7 microsatellite markers directly from blood spotted FTA cards fo…	BMC Res Notes	BMC research notes	2017	Oct 27	10.1186/s13104-017-2860-x	1756-0500	1	10	518
Gyawali, R.,Moodley, V. R.	Causes of Childhood Vision Impairment in the School for the Blind in Eritrea	SIGNIFICANCE: Our study provides the much-needed evidence on causes of childhood blindness in Eritrea. This will assist authorities to plan appropriate strategies and implement preventive, curative, and rehabilitative services to address these causes of vision loss in children in this resource-limited country. PURPOSE: This study aims to identify the causes of severe vision impairment and blindne…	Optom Vis Sci	Optometry and vision science : official publication of the American Academy of Optometry	2017	Dec	10.1097/opx.0000000000001142	1040-5488	12	94	1138-1144
Tadesse, M.,Abebe, G.,Bekele, A.,Bezabih, M.,de Rijk, P.,Meehan, C. J.,de Jong, B. C.,Rigouts, L.	The predominance of Ethiopian specific Mycobacterium tuberculosis families and minimal contribution of Mycobacterium bovis in tuberculous lymphadenitis patients in Southwest Ethiopia	BACKGROUND: Ethiopia has an extremely high rate of extrapulmonary tuberculosis, dominated by tuberculous lymphadenitis (TBLN). However, little is known about Mycobacterium tuberculosis complex (MTBc) lineages responsible for TBLN in Southwest Ethiopia. METHODS: A total of 304 MTBc isolates from TBLN patients in Southwest Ethiopia were genotyped primarily by spoligotyping. Isolates of selected spo…	Infect Genet Evol	Infection, genetics and evolution : journal of molecular epidemiology and evolutionary genetics in infectious diseases	2017	Nov	10.1016/j.meegid.2017.09.016	1567-1348		55	251-259
Omadang, L.,Chamai, M.,Othieno, E.,Okwi, A.,Inangolet, F. O.,Ejobi, F.,Oba, P.,Ocaido, M.	Knowledge, attitudes and practices towards cystic echinococcosis in livestock among selected pastoral and agro-pastoral communities in Uganda	A cross-sectional study was done from March 2013 to May 2014 to assess knowledge, attitudes, and practices towards cystic echinococcosis (CE) or hydatidosis among selected pastoral and agro-pastoral communities in Uganda. A structured questionnaire was administered to 381 respondents. Multivariate logistic regression analysis was done to find the relationship between knowledge about CE and factor…	Trop Anim Health Prod	Tropical animal health and production	2018	Jan	10.1007/s11250-017-1394-5	0049-4747	1	50	11-17
Kamwine, M.,Orikiriza, P.,Taseera, K.,Iramiot, J. S.,Ojuka, P.,Ikiriza, S.,Atwebembeire, J.,Otieno, D.,Tweshengyereze, S.,Mwanga-Amumpaire, J.,Bazira, J.,Boum, Y., 2nd	Prevalence of antibodies to Brucella species in commercial raw bovine milk in Southwestern Uganda	OBJECTIVES: The purpose and objective of this research was to explore the prevalence of antibodies against Brucella species in raw milk samples collected in Southwestern Uganda, one of the biggest milk producing regions in the Country. We hypothesized that there is a high level of antibodies in milk samples from this region. This builds more evidence to other studies in the region on the level co…	BMC Res Notes	BMC research notes	2017	Sep 8	10.1186/s13104-017-2537-5	1756-0500	1	10	215
Nyabundi, D.,Onkoba, N.,Kimathi, R.,Nyachieo, A.,Juma, G.,Kinyanjui, P.,Kamau, J.	Molecular characterization and antibiotic resistance profiles of Salmonella isolated from fecal matter of domestic animals and animal products in Nairobi	BACKGROUND: Salmonella has significant public health implications causing food borne and zoonotic diseases in humans. Treatment of infections due to Salmonella is becoming difficult due to emergence of drug resistant strains. There is therefore need to characterize the circulating non-typhoidal Salmonella (NTS) serovars in domestic animals and animal products in Kenya as well as determine their a…	Trop Dis Travel Med Vaccines	Tropical diseases, travel medicine and vaccines	2017		10.1186/s40794-016-0045-6	2055-0936 (Print) 2055-0936		3	2
Pieracci, E. G.,Scott, T. P.,Coetzer, A.,Athman, M.,Mutembei, A.,Kidane, A. H.,Bekele, M.,Ayalew, G.,Ntegeyibizaza, S.,Assenga, J.,Markalio, G.,Munyua, P.,Nel, L. H.,Blanton, J.	The Formation of the Eastern Africa Rabies Network: A Sub-Regional Approach to Rabies Elimination	International rabies networks have been formed in many of the canine-rabies endemic regions around the world to create unified and directed regional approaches towards elimination. The aim of the first sub-regional Eastern Africa rabies network meeting, which included Kenya, Ethiopia, Tanzania, Rwanda, and Uganda, was to discuss how individual country strategies could be coordinated to address th…	Trop Med Infect Dis	Tropical medicine and infectious disease	2017		10.3390/tropicalmed2030029	2414-6366 (Print) 2414-6366	3	2	29
Nuru, A.,Zewude, A.,Mohammed, T.,Wondale, B.,Teshome, L.,Getahun, M.,Mamo, G.,Medhin, G.,Pieper, R.,Ameni, G.	Nontuberculosis mycobacteria are the major causes of tuberculosis like lesions in cattle slaughtered at Bahir Dar Abattoir, northwestern Ethiopia	BACKGROUND: The main cause of bovine tuberculosis (bTB) is believed to be Mycobacterium bovis (M. bovis). Nontuberculosis mycobacteria (NTM) are neglected but opportunistic pathogens and obstacles for bTB diagnosis. This study aimed to isolate and characterize the mycobacteria organisms involved in causing TB-like lesions in cattle in northwestern Ethiopia. RESULTS: A total of 2846 carcasses of c…	BMC Vet Res	BMC veterinary research	2017	Aug 15	10.1186/s12917-017-1168-3	1746-6148	1	13	237
Conan, A.,O'Reilly, C. E.,Ogola, E.,Ochieng, J. B.,Blackstock, A. J.,Omore, R.,Ochieng, L.,Moke, F.,Parsons, M. B.,Xiao, L.,Roellig, D.,Farag, T. H.,Nataro, J. P.,Kotloff, K. L.,Levine, M. M.,Mintz, E. D.,Breiman, R. F.,Cleaveland, S.,Knobel, D. L.	Animal-related factors associated with moderate-to-severe diarrhea in children younger than five years in western Kenya: A matched case-control study	BACKGROUND: Diarrheal disease remains among the leading causes of global mortality in children younger than 5 years. Exposure to domestic animals may be a risk factor for diarrheal disease. The objectives of this study were to identify animal-related exposures associated with cases of moderate-to-severe diarrhea (MSD) in children in rural western Kenya, and to identify the major zoonotic enteric …	PLoS Negl Trop Dis	PLoS neglected tropical diseases	2017	Aug	10.1371/journal.pntd.0005795	1935-2727	8	11	e0005795
Solomon, N.,Zeyhle, E.,Carter, J.,Wachira, J.,Mengiste, A.,Romig, T.,Fields, P. J.,Macpherson, C. N. L.	Cystic Echinococcosis in Turkana, Kenya: The Role of Cross-Sectional Screening Surveys in Assessing the Prevalence of Human Infection	Cystic echinococcosis (CE) is a neglected zoonotic disease caused by Echinococcus granulosus. Infection leads to formation of cysts within the viscera of the human host. In the 1980s, the transhumant population of northwest Turkana, Kenya, was found to have the highest prevalence of CE in the world. In 1983, AMREF Health Africa and the Kenya Medical and Research Institute launched a CE Control Pr…	Am J Trop Med Hyg	The American journal of tropical medicine and hygiene	2017	Aug	10.4269/ajtmh.16-0643	0002-9637	2	97	587-595
Grossi-Soyster, E. N.,Banda, T.,Teng, C. Y.,Muchiri, E. M.,Mungai, P. L.,Mutuku, F. M.,Gildengorin, G.,Kitron, U.,King, C. H.,Desiree Labeaud, A.	Rift Valley Fever Seroprevalence in Coastal Kenya	Rift Valley fever virus (RVFV) causes severe disease in both animals and humans, resulting in significant economic and public health damages. The objective of this study was to measure RVFV seroprevalence in six coastal Kenyan villages between 2009 and 2011, and characterize individual-, household-, and community-level risk factors for prior RVFV exposure. Sera were tested for anti-RVFV IgG via e…	Am J Trop Med Hyg	The American journal of tropical medicine and hygiene	2017	Jul	10.4269/ajtmh.17-0104	0002-9637	1	97	115-120
Azman, A. S.,Bouhenia, M.,Iyer, A. S.,Rumunu, J.,Laku, R. L.,Wamala, J. F.,Rodriguez-Barraquer, I.,Lessler, J.,Gignoux, E.,Luquero, F. J.,Leung, D. T.,Gurley, E. S.,Ciglenecki, I.	High Hepatitis E Seroprevalence Among Displaced Persons in South Sudan	AbstractLarge protracted outbreaks of hepatitis E virus (HEV) have been documented in displaced populations in Africa over the past decade though data are limited outside these exceptional settings. Serological studies can provide insights useful for improving surveillance and disease control. We conducted an age-stratified serological survey using samples previously collected for another researc…	Am J Trop Med Hyg	The American journal of tropical medicine and hygiene	2017	Jun	10.4269/ajtmh.16-0620	0002-9637	6	96	1296-1301
Mbotha, D.,Bett, B.,Kairu-Wanyoike, S.,Grace, D.,Kihara, A.,Wainaina, M.,Hoppenheit, A.,Clausen, P. H.,Lindahl, J.	Inter-epidemic Rift Valley fever virus seroconversions in an irrigation scheme in Bura, south-east Kenya	Rift Valley fever (RVF) is an acute mosquito-borne viral zoonosis whose outbreaks are often associated with prolonged rainfall and flooding, during which large numbers of vectors emerge. Recent studies into the inter-epidemic maintenance of RVF virus (RVFV) suggest that both vertical transmission in vectors and direct transmission between hosts act in combination with predisposing factors for per…	Transbound Emerg Dis	Transboundary and emerging diseases	2018	Feb	10.1111/tbed.12674	1865-1674	1	65	e55-e62
Waggoner, J.,Brichard, J.,Mutuku, F.,Ndenga, B.,Heath, C. J.,Mohamed-Hadley, A.,Sahoo, M. K.,Vulule, J.,Lefterova, M.,Banaei, N.,Mukoko, D.,Pinsky, B. A.,LaBeaud, A. D.	Malaria and Chikungunya Detected Using Molecular Diagnostics Among Febrile Kenyan Children	BACKGROUND: In sub-Saharan Africa, malaria is frequently overdiagnosed as the cause of an undifferentiated febrile illness, whereas arboviral illnesses are presumed to be underdiagnosed. METHODS: Sera from 385 febrile Kenyan children, who presented to 1 of 4 clinical sites, were tested using microscopy and real-time molecular assays for dengue virus (DENV), chikungunya virus (CHIKV), malaria, and…	Open Forum Infect Dis	Open forum infectious diseases	2017	Summer	10.1093/ofid/ofx110	2328-8957 (Print) 2328-8957	3	4	ofx110
Nyambura Njuguna, A.,Kagira, J. M.,Muturi Karanja, S.,Ngotho, M.,Mutharia, L.,Wangari Maina, N.	Prevalence of Toxoplasma gondii and Other Gastrointestinal Parasites in Domestic Cats from Households in Thika Region, Kenya	Gastrointestinal (GIT) parasites of domestic cats (Felis catus) not only cause morbidity but are also potential zoonotic agents. The current study aimed at establishing the prevalence of GIT parasites in cats kept by households in Thika region, Kenya. Fecal samples were collected randomly from 103 cats and analyzed for presence of parasites using standard parasitological methods. In descending or…	Biomed Res Int	BioMed research international	2017		10.1155/2017/7615810			2017	7615810
Cook, E. A. J.,Grossi-Soyster, E. N.,de Glanville, W. A.,Thomas, L. F.,Kariuki, S.,Bronsvoort, B. M. C.,Wamae, C. N.,LaBeaud, A. D.,Fevre, E. M.	The sero-epidemiology of Rift Valley fever in people in the Lake Victoria Basin of western Kenya	Rift Valley fever virus (RVFV) is a zoonotic arbovirus affecting livestock and people. This study was conducted in western Kenya where RVFV outbreaks have not previously been reported. The aims were to document the seroprevalence and risk factors for RVFV antibodies in a community-based sample from western Kenya and compare this with slaughterhouse workers in the same region who are considered a …	PLoS Negl Trop Dis	PLoS neglected tropical diseases	2017	Jul	10.1371/journal.pntd.0005731	1935-2727	7	11	e0005731
Fevre, E. M.,de Glanville, W. A.,Thomas, L. F.,Cook, E. A. J.,Kariuki, S.,Wamae, C. N.	An integrated study of human and animal infectious disease in the Lake Victoria crescent small-holder crop-livestock production system, Kenya	BACKGROUND: The neglected zoonotic diseases (NZD) are an understudied group that are a major cause of illness throughout the developing world. In general, little is known about the prevalence and burden of NZDs in affected communities, particularly in relation to other infectious diseases with which they are often co-endemic. We describe the design and descriptive epidemiological outputs from an …	BMC Infect Dis	BMC infectious diseases	2017	Jun 30	10.1186/s12879-017-2559-6	1471-2334	1	17	457
Amanya, G.,Kizito, S.,Nabukenya, I.,Kalyango, J.,Atuheire, C.,Nansumba, H.,Abwoye, S. A.,Opio, D. N.,Kibuuka, E.,Karamagi, C.	Risk factors, person, place and time characteristics associated with Hepatitis E Virus outbreak in Napak District, Uganda	BACKGROUND: Hepatitis E is self-limiting, but can cause death in most at risk groups like pregnant women and those with preexisting acute liver disease. In developing countries it presents as epidemic, in 2014 Hepatitis E Virus (HEV) outbreak was reported in Napak district Uganda. The role of factors in this setting that might have propagated this HEV epidemic, including host, agent, and environm…	BMC Infect Dis	BMC infectious diseases	2017	Jun 26	10.1186/s12879-017-2542-2	1471-2334	1	17	451
Abebe, M.,Ali, I.,Ayele, S.,Overbo, J.,Aseffa, A.,Mihret, A.	Seroprevalence and risk factors of Hepatitis E Virus infection among pregnant women in Addis Ababa, Ethiopia	BACKGROUND: Hepatitis E virus (HEV) is highly endemic in several African countries with high mortality rate among pregnant women. The prevalence of antibodies to HEV in Ethiopian pregnant women is not known. The study was conducted to investigate the prevalence of anti-HEV IgG and anti-HEV IgM among pregnant women. MATERIAL AND METHODS: A total of 386 serum samples were collected from pregnant wo…	PLoS One	PloS one	2017		10.1371/journal.pone.0180078	1932-6203	6	12	e0180078
Mokua Mose, J.,Muchina Kamau, D.,Kagira, J. M.,Maina, N.,Ngotho, M.,Njuguna, A.,Karanja, S. M.	Development of Neurological Mouse Model for Toxoplasmosis Using Toxoplasma gondii Isolated from Chicken in Kenya	Animal models for the toxoplasmosis are scarce and have limitations. In this study, a neurological mouse model was developed in BALB/c mice infected intraperitoneally with 15 cysts of a Toxoplasma gondii isolate. The mice were monitored for 42 days and euthanized at different time points. Another group of mice were orally treated with dexamethasone (DXM: 2.66 mg/kg daily, 5.32 mg/kg daily) at 42 …	Patholog Res Int	Pathology research international	2017		10.1155/2017/4302459	2090-8091 (Print) 2042-003x		2017	4302459
Ndeereh, D.,Muchemi, G.,Thaiyah, A.,Otiende, M.,Angelone-Alasaad, S.,Jowers, M. J.	Molecular survey of Coxiella burnetii in wildlife and ticks at wildlife-livestock interfaces in Kenya	Coxiella burnetii is the causative agent of Q fever, a zoonotic disease of public health importance. The role of wildlife and their ticks in the epidemiology of C. burnetii in Kenya is unknown. This study analysed the occurrence and prevalence of the pathogen in wildlife and their ticks at two unique wildlife-livestock interfaces of Laikipia and Maasai Mara National Reserve (MMNR) with the aim to…	Exp Appl Acarol	Experimental & applied acarology	2017	Jul	10.1007/s10493-017-0146-6	0168-8162	3	72	277-289
Dzingirai, V.,Bukachi, S.,Leach, M.,Mangwanya, L.,Scoones, I.,Wilkinson, A.	Structural drivers of vulnerability to zoonotic disease in Africa	This paper argues that addressing the underlying structural drivers of disease vulnerability is essential for a 'One Health' approach to tackling zoonotic diseases in Africa. Through three case studies-trypanosomiasis in Zimbabwe, Ebola and Lassa fever in Sierra Leone and Rift Valley fever in Kenya-we show how political interests, commercial investments and conflict and securitization all generat…	Philos Trans R Soc Lond B Biol Sci	Philosophical transactions of the Royal Society of London. Series B, Biological sciences	2017	Jul 19	10.1098/rstb.2016.0169	0962-8436	1725	372
Wallace, R. M.,Mehal, J.,Nakazawa, Y.,Recuenco, S.,Bakamutumaho, B.,Osinubi, M.,Tugumizemu, V.,Blanton, J. D.,Gilbert, A.,Wamala, J.	The impact of poverty on dog ownership and access to canine rabies vaccination: results from a knowledge, attitudes and practices survey, Uganda 2013	BACKGROUND: Rabies is a neglected disease despite being responsible for more human deaths than any other zoonosis. A lack of adequate human and dog surveillance, resulting in low prioritization, is often blamed for this paradox. Estimation methods are often employed to describe the rabies burden when surveillance data are not available, however these figures are rarely based on country-specific d…	Infect Dis Poverty	Infectious diseases of poverty	2017	Jun 1	10.1186/s40249-017-0306-2	2049-9957	1	6	97
Bett, B.,Said, M. Y.,Sang, R.,Bukachi, S.,Wanyoike, S.,Kifugo, S. C.,Otieno, F.,Ontiri, E.,Njeru, I.,Lindahl, J.,Grace, D.	Effects of flood irrigation on the risk of selected zoonotic pathogens in an arid and semi-arid area in the eastern Kenya	To investigate the effects of irrigation on land cover changes and the risk of selected zoonotic pathogens, we carried out a study in irrigated, pastoral and riverine areas in the eastern Kenya. Activities implemented included secondary data analyses to determine land use and land cover (LULC) changes as well as human, livestock and wildlife population trends; entomological surveys to characteriz…	PLoS One	PloS one	2017		10.1371/journal.pone.0172626	1932-6203	5	12	e0172626
Lemma, W.,Bizuneh, A.,Tekie, H.,Belay, H.,Wondimu, H.,Kassahun, A.,Shiferaw, W.,Balkew, M.,Abassi, I.,Baneth, G.,Hailu, A.	Preliminary study on investigation of zoonotic visceral leishmaniasis in endemic foci of Ethiopia by detecting Leishmania infections in rodents	OBJECTIVE: To investigate the zoonotic visceral leishmaniasis (ZVL) by identification of the most probable reservoir hosts using parasite isolation and analysis of a possible transmission dynamics of the disease in extra-domestic agricultural fields and rural villages. METHODS: Rodents were collected from selected study sites in kala-azar endemic areas based on information for localities of kala-…	Asian Pac J Trop Med	Asian Pacific journal of tropical medicine	2017	Apr	10.1016/j.apjtm.2017.03.018	1995-7645	4	10	418-422
Mutua, E. N.,Bukachi, S. A.,Bett, B. K.,Estambale, B. A.,Nyamongo, I. K.	"We do not bury dead livestock like human beings": Community behaviors and risk of Rift Valley Fever virus infection in Baringo County, Kenya	BACKGROUND: Rift Valley Fever (RVF), is a viral zoonotic disease transmitted by Aedes and Culex mosquitoes. In Kenya, its occurrence is associated with increased rains. In Baringo County, RVF was first reported in 2006-2007 resulting in 85 human cases and 5 human deaths, besides livestock losses and livelihood disruptions. This study sought to investigate the county's current RVF risk status. MET…	PLoS Negl Trop Dis	PLoS neglected tropical diseases	2017	May	10.1371/journal.pntd.0005582	1935-2727	5	11	e0005582
Rajeev, M.,Mutinda, M.,Ezenwa, V. O.	Pathogen Exposure in Cattle at the Livestock-Wildlife Interface	Land use is an important driver of variation in human infectious disease risk, but less is known about how land use affects disease risk in livestock. To understand how land use is associated with disease risk in livestock, we examined patterns of pathogen exposure in cattle across two livestock ranching systems in rural Kenya: private ranches with low- to medium-intensity cattle production and h…	Ecohealth	EcoHealth	2017	Sep	10.1007/s10393-017-1242-0	1612-9202	3	14	542-551
Njuguna, J. N.,Gicheru, M. M.,Kamau, L. M.,Mbatha, P. M.	Incidence and knowledge of bovine brucellosis in Kahuro district, Murang'a County, Kenya	Brucellosis in cattle is a zoonosis mainly caused by Brucella abortus. In Kenya, the disease is widespread, but its prevalence is largely unknown. The objective of this study was to investigate incidence rates of brucellosis and farmers' knowledge on the disease in Kahuro district, Murang'a County. In this study, 150 pooled milk samples were collected from 75 milk collection centers and tested. S…	Trop Anim Health Prod	Tropical animal health and production	2017	Jun	10.1007/s11250-017-1296-6	0049-4747	5	49	1035-1040
Li, T. C.,Yoshizaki, S.,Zhou, X.,Sentsui, H.,Shirato, K.,Matsuyama, S.,Melaku, S. K.,Bazartseren, B.,Takeda, N.,Wakita, T.	Serological evidence of hepatitis E virus infection in dromedary camels in Ethiopia	The genome of dromedary camel hepatitis E virus (DcHEV) has been detected in stool and serum samples from dromedary camels, but the sero-epidemiological information of DcHEV infection remains unclear. A total of 246 serum samples collected from dromedary camels (Camelus dromedarius) in Ethiopia, and 40 serum samples from Bactrian camels (Camelus ferus) in Mongolia were examined for the detection …	J Virol Methods	Journal of virological methods	2017	Aug	10.1016/j.jviromet.2017.04.008	0166-0934		246	34-37
Campbell, L. P.,Alexander, A. M.	Landscape Genetics of Aedes mcintoshi (Diptera: Culicidae), an Important Vector of Rift Valley Fever Virus in Northeastern Kenya	Rift Valley fever virus (RVFV) is a vector-borne, zoonotic disease that affects humans, wild ungulates, and domesticated livestock in Africa and the Arabian Peninsula. Rift Valley fever virus exhibits interepizootic and epizootic phases, the latter defined by widespread virus occurrence in domesticated livestock. Kenya appears to be particularly vulnerable to epizootics, with 11 outbreaks occurri…	J Med Entomol	Journal of medical entomology	2017	Sep 1	10.1093/jme/tjx072	0022-2585	5	54	1258-1265
Wubetu, M.,Abula, T.,Dejenu, G.	Ethnopharmacologic survey of medicinal plants used to treat human diseases by traditional medical practitioners in Dega Damot district, Amhara, Northwestern Ethiopia	BACKGROUND: One of the services that plants provide for human beings is their wider medicinal application. Although it is not fully assessed, the practice and wider use of traditional medicine is frequent in Ethiopia. Studies conducted previously are confined to the perceptions of modern and traditional health practitioners about traditional medicine. A total of 45 informants were selected purpos…	BMC Res Notes	BMC research notes	2017	Apr 18	10.1186/s13104-017-2482-3	1756-0500	1	10	157
de Glanville, W. A.,Conde-Alvarez, R.,Moriyon, I.,Njeru, J.,Diaz, R.,Cook, E. A. J.,Morin, M.,Bronsvoort, B. M. C.,Thomas, L. F.,Kariuki, S.,Fevre, E. M.	Poor performance of the rapid test for human brucellosis in health facilities in Kenya	Human brucellosis is considered to be an important but typically under-diagnosed cause of febrile illness in many low and middle-income countries. In Kenya, and throughout East Africa, laboratory diagnosis for the disease is based primarily on the febrile antigen Brucella agglutination test (FBAT), yet few studies of the diagnostic accuracy of this test exist. Assessment of the performance of the…	PLoS Negl Trop Dis	PLoS neglected tropical diseases	2017	Apr	10.1371/journal.pntd.0005508	1935-2727	4	11	e0005508
Solomon, N.,Kachani, M.,Zeyhle, E.,Macpherson, C. N. L.	The natural history of cystic echinococcosis in untreated and albendazole-treated patients	The World Health Organization (WHO) treatment protocols for cystic echinococcosis (CE) are based on the standardized ultrasound (US) classification. This study examined whether the classification reflected the natural history of CE in untreated and albendazole-treated patients. Data were collected during mass US screenings in CE endemic regions among transhumant populations, the Turkana and Berbe…	Acta Trop	Acta tropica	2017	Jul	10.1016/j.actatropica.2017.03.018	0001-706x		171	52-57
King, H. C.,Khera-Butler, T.,James, P.,Oakley, B. B.,Erenso, G.,Aseffa, A.,Knight, R.,Wellington, E. M.,Courtenay, O.	Environmental reservoirs of pathogenic mycobacteria across the Ethiopian biogeographical landscape	The Mycobacterium genus comprises over one-hundred-and-fifty recognised species, the majority of which reside in the environment and many of which can be pathogenic to mammals. Some species of environmental mycobacteria may interfere with BCG vaccination efficacy and in tuberculin test interpretation. Examining biogeographic trends in the distribution of members of the mycobacteria across a numbe…	PLoS One	PloS one	2017		10.1371/journal.pone.0173811	1932-6203	3	12	e0173811
Ghebremariam, M. K.,Michel, A. L.,Nielen, M.,Vernooij, J. C. M.,Rutten, Vpmg	Farm-level risk factors associated with bovine tuberculosis in the dairy sector in Eritrea	The aim of our study was to determine the association of selected potential risk factors with the presence of bovine tuberculosis (BTB) in dairy herds in Eritrea. A case-control study was conducted in the three major milk-producing regions of the country by stratified random sampling of 61 case and 65 control herds combined with completion of a standardized pretested questionnaire pertaining 36 r…	Transbound Emerg Dis	Transboundary and emerging diseases	2018	Feb	10.1111/tbed.12622	1865-1674	1	65	105-113
Nalapa, D. P.,Muwonge, A.,Kankya, C.,Olea-Popelka, F.	Prevalence of tuberculous lesion in cattle slaughtered in Mubende district, Uganda	BACKGROUND: The aim of this study was to estimate the prevalence of gross pathology suggestive of bovine tuberculosis (TB-like lesions) and evaluate animal's characteristics associated with the risk of having bovine TB-like lesions among cattle slaughtered in Mubende district in the Uganda cattle corridor. METHOD: We conducted a cross sectional study in which 1,576 slaughtered cattle in Mubende d…	BMC Vet Res	BMC veterinary research	2017	Mar 21	10.1186/s12917-017-0991-x	1746-6148	1	13	73
Ndeereh, D.,Muchemi, G.,Thaiyah, A.	Knowledge, Attitudes and Practices Towards Spotted Fever Group Rickettsioses and Q Fever in Laikipia and Maasai Mara, Kenya	Many factors contribute to misdiagnosis and underreporting of infectious zoonotic diseases in most sub-Saharan Africa including limited diagnostic capacity and poor knowledge. We assessed the knowledge, practices and attitudes towards spotted fever group rickettsioses (SFGR) and Q fever amongst local residents in Laikipia and Maasai Mara in Kenya. A semi-structured questionnaire was administered …	J Public Health Afr	Journal of public health in Africa	2016	Aug 17	10.4081/jphia.2016.545	2038-9922 (Print) 2038-9922	1	7	545
Kheir, A. E.,Elnaeema, A. M.,Gafer, S. M.,Mohammed, S. A.,Bahar, M. E.	Multicystic nephroma masquerading as hydatid cyst: a diagnostic challenge	BACKGROUND: Multicystic nephroma is an uncommon, non-familial renal neoplasm that is usually benign. About 200 cases of this lesion have been described in the literature. CASE PRESENTATION: We report on a Sudanese child who presented at the age of two and a half years with an abdominal mass, clinical and radiological features favored the diagnosis of hydatid cyst which is endemic in this African …	BMC Urol	BMC urology	2017	Mar 11	10.1186/s12894-017-0208-4	1471-2490	1	17	17
Affognon, H.,Mburu, P.,Hassan, O. A.,Kingori, S.,Ahlm, C.,Sang, R.,Evander, M.	Ethnic groups' knowledge, attitude and practices and Rift Valley fever exposure in Isiolo County of Kenya	Rift Valley fever (RVF) is an emerging mosquito-borne viral hemorrhagic fever in Africa and the Arabian Peninsula, affecting humans and livestock. For spread of infectious diseases, including RVF, knowledge, attitude and practices play an important role, and the understanding of the influence of behavior is crucial to improve prevention and control efforts. The objective of the study was to asses…	PLoS Negl Trop Dis	PLoS neglected tropical diseases	2017	Mar	10.1371/journal.pntd.0005405	1935-2727	3	11	e0005405
Paudyal, N.,Anihouvi, V.,Hounhouigan, J.,Matsheka, M. I.,Sekwati-Monang, B.,Amoa-Awua, W.,Atter, A.,Ackah, N. B.,Mbugua, S.,Asagbra, A.,Abdelgadir, W.,Nakavuma, J.,Jakobsen, M.,Fang, W.	Prevalence of foodborne pathogens in food from selected African countries - A meta-analysis	Food safety information in the African region is insufficient and fragmented due to lack of surveillance, documentation and reporting, thereby resulting in inefficient utilization of resources, duplication of activities, and lack of synergy among the countries of the region. This paper reviews the prevalence of foodborne pathogens in seven African countries (Benin, Botswana, Ghana, Kenya, Nigeria…	Int J Food Microbiol	International journal of food microbiology	2017	May 16	10.1016/j.ijfoodmicro.2017.03.002	0168-1605		249	35-43
Pieracci, E. G.,Hall, A. J.,Gharpure, R.,Haile, A.,Walelign, E.,Deressa, A.,Bahiru, G.,Kibebe, M.,Walke, H.,Belay, E.	Prioritizing zoonotic diseases in Ethiopia using a one health approach	BACKGROUND: Ethiopia has the second largest human population in Africa and the largest livestock population on the continent. About 80% of Ethiopians are dependent on agriculture and have direct contact with livestock or other domestic animals. As a result, the country is vulnerable to the spread of zoonotic diseases. As the first step of the country's engagement in the Global Health Security Age…	One Health	One health (Amsterdam, Netherlands)	2016	Dec	10.1016/j.onehlt.2016.09.001	2352-7714 (Print) 2352-7714		2	131-135
Thomas, L. F.,de Glanville, W. A.,Cook, E. A.,Bronsvoort, B. M.,Handel, I.,Wamae, C. N.,Kariuki, S.,Fevre, E. M.	Modelling the risk of Taenia solium exposure from pork produced in western Kenya	The tapeworm Taenia solium is the parasite responsible for neurocysticercosis, a neglected tropical disease of public health importance, thought to cause approximately 1/3 of epilepsy cases across endemic regions. The consumption of undercooked infected pork perpetuates the parasite's life-cycle through the establishment of adult tapeworm infections in the community. Reducing the risk associated …	PLoS Negl Trop Dis	PLoS neglected tropical diseases	2017	Feb	10.1371/journal.pntd.0005371	1935-2727	2	11	e0005371
Sang, R.,Arum, S.,Chepkorir, E.,Mosomtai, G.,Tigoi, C.,Sigei, F.,Lwande, O. W.,Landmann, T.,Affognon, H.,Ahlm, C.,Evander, M.	Distribution and abundance of key vectors of Rift Valley fever and other arboviruses in two ecologically distinct counties in Kenya	BACKGROUND: Rift Valley fever (RVF) is a mosquito-borne viral zoonosis of ruminants and humans that causes outbreaks in Africa and the Arabian Peninsula with significant public health and economic consequences. Humans become infected through mosquito bites and contact with infected livestock. The virus is maintained between outbreaks through vertically infected eggs of the primary vectors of Aede…	PLoS Negl Trop Dis	PLoS neglected tropical diseases	2017	Feb	10.1371/journal.pntd.0005341	1935-2727	2	11	e0005341
Hassan, O. A.,Affognon, H.,Rocklov, J.,Mburu, P.,Sang, R.,Ahlm, C.,Evander, M.	The One Health approach to identify knowledge, attitudes and practices that affect community involvement in the control of Rift Valley fever outbreaks	Rift Valley fever (RVF) is a viral mosquito-borne disease with the potential for global expansion, causes hemorrhagic fever, and has a high case fatality rate in young animals and in humans. Using a cross-sectional community-based study design, we investigated the knowledge, attitudes and practices of people living in small village in Sudan with respect to RVF outbreaks. A special One Health ques…	PLoS Negl Trop Dis	PLoS neglected tropical diseases	2017	Feb	10.1371/journal.pntd.0005383	1935-2727	2	11	e0005383
Marks, F.,von Kalckreuth, V.,Aaby, P.,Adu-Sarkodie, Y.,El Tayeb, M. A.,Ali, M.,Aseffa, A.,Baker, S.,Biggs, H. M.,Bjerregaard-Andersen, M.,Breiman, R. F.,Campbell, J. I.,Cosmas, L.,Crump, J. A.,Espinoza, L. M.,Deerin, J. F.,Dekker, D. M.,Fields, B. S.,Gasmelseed, N.,Hertz, J. T.,Van Minh Hoang, N.,Im, J.,Jaeger, A.,Jeon, H. J.,Kabore, L. P.,Keddy, K. H.,Konings, F.,Krumkamp, R.,Ley, B.,Lofberg, S.…	Incidence of invasive salmonella disease in sub-Saharan Africa: a multicentre population-based surveillance study	BACKGROUND: Available incidence data for invasive salmonella disease in sub-Saharan Africa are scarce. Standardised, multicountry data are required to better understand the nature and burden of disease in Africa. We aimed to measure the adjusted incidence estimates of typhoid fever and invasive non-typhoidal salmonella (iNTS) disease in sub-Saharan Africa, and the antimicrobial susceptibility pro…	Lancet Glob Health	The Lancet. Global health	2017	Mar	10.1016/s2214-109x(17)30022-0	2214-109x	3	5	e310-e323
Browne, A. S.,Fevre, E. M.,Kinnaird, M.,Muloi, D. M.,Wang, C. A.,Larsen, P. S.,O'Brien, T.,Deem, S. L.	Serosurvey of Coxiella burnetii (Q fever) in Dromedary Camels (Camelus dromedarius) in Laikipia County, Kenya	Dromedary camels (Camelus dromedarius) are an important protein source for people in semi-arid and arid regions of Africa. In Kenya, camel populations have grown dramatically in the past few decades resulting in the potential for increased disease transmission between humans and camels. An estimated four million Kenyans drink unpasteurized camel milk, which poses a disease risk. We evaluated the …	Zoonoses Public Health	Zoonoses and public health	2017	Nov	10.1111/zph.12337	1863-1959	7	64	543-549
Terefe, Y.,Girma, S.,Mekonnen, N.,Asrade, B.	Brucellosis and associated risk factors in dairy cattle of eastern Ethiopia	Knowing the status of Bovine brucellosis and associated risk factors is a crucial step in formulating evidence based control scheme. In this study, a total of 967 dairy cows from 307 dairy farms in eastern Ethiopia were serologically tested for Brucella antibodies. The screening was done first using RBPT and positive samples were subsequently subjected to CFT for confirmation. A pre-tested struct…	Trop Anim Health Prod	Tropical animal health and production	2017	Mar	10.1007/s11250-017-1242-7	0049-4747	3	49	599-606
Ameni, G.,Tafess, K.,Zewde, A.,Eguale, T.,Tilahun, M.,Hailu, T.,Sirak, A.,Salguero, F. J.,Berg, S.,Aseffa, A.,Hewinson, R. G.,Vordermeier, H. M.	Vaccination of calves with Mycobacterium bovis Bacillus Calmette-Guerin reduces the frequency and severity of lesions of bovine tuberculosis under a natural transmission setting in Ethiopia	Bovine tuberculosis (bTB) is highly prevalent in intensive dairy farms of the urban "milk-sheds" in Ethiopia, and vaccination could be a cost-effective disease control strategy. In the present study, the efficacy of Bacillus Calmette-Guerin (BCG) to protect against bTB was assessed in Holstein-Friesian calves in a natural transmission setting. Twenty-three 2-week-old calves were subcutaneously va…	Transbound Emerg Dis	Transboundary and emerging diseases	2018	Feb	10.1111/tbed.12618	1865-1674	1	65	96-104
Negero, J.,Yohannes, M.,Woldemichael, K.,Tegegne, D.	Seroprevalence and potential risk factors of T. gondii infection in pregnant women attending antenatal care at Bonga Hospital, Southwestern Ethiopia	OBJECTIVES: To determine the seroprevalence and associated risk factors of T.gondii infection in pregnant women attending antenatal care at Bonga Hospital, Southwestern Ethiopia. METHODS: A cross-sectional study was carried out from February to May 2016. Systematic sampling technique was used to collect sera from 210 pregnant women. Sample was tested for anti-T.gondii- antibodies by Latex Aggluti…	Int J Infect Dis	International journal of infectious diseases : IJID : official publication of the International Society for Infectious Diseases	2017	Apr	10.1016/j.ijid.2017.01.013	1201-9712		57	44-49
Hamill, L.,Picozzi, K.,Fyfe, J.,von Wissmann, B.,Wastling, S.,Wardrop, N.,Selby, R.,Acup, C. A.,Bardosh, K. L.,Muhanguzi, D.,Kabasa, J. D.,Waiswa, C.,Welburn, S. C.	Evaluating the impact of targeting livestock for the prevention of human and animal trypanosomiasis, at village level, in districts newly affected with T. b. rhodesiense in Uganda	BACKGROUND: Uganda has suffered from a series of epidemics of Human African Trypanosomiasis (HAT), a tsetse transmitted disease, also known as sleeping sickness. The area affected by acute Trypanosoma brucei rhodesiense HAT (rHAT) has been expanding, driven by importation of infected cattle into regions previously free of the disease. These regions are also affected by African Animal Trypanosomia…	Infect Dis Poverty	Infectious diseases of poverty	2017	Feb 6	10.1186/s40249-016-0224-8	2049-9957	1	6	16
Elbrissi, A.,Sabeil, Y. A.,Khalifa, K. A.,Enan, K.,Khair, O. M.,El Hussein, A. M.	Isolation, identification and differentiation of Campylobacter spp. using multiplex PCR assay from goats in Khartoum State, Sudan	The aim of this study was to identify and characterize thermophilic Campylobacter species in faecal samples from goats in Khartoum State, Sudan, by application of multiplex polymerase chain reaction. Campylobacteriosis is a zoonotic disease of global concern, and the organisms can be transmitted to human via food, water and through contact with farm animals and pets. There are five clinically rel…	Trop Anim Health Prod	Tropical animal health and production	2017	Mar	10.1007/s11250-017-1231-x	0049-4747	3	49	575-581
Meunier, N. V.,Sebulime, P.,White, R. G.,Kock, R.	Wildlife-livestock interactions and risk areas for cross-species spread of bovine tuberculosis	The transmission of diseases between livestock and wildlife can be a hindrance to effective disease control. Maintenance hosts and contact rates should be explored to further understand the transmission dynamics at the wildlife-livestock interface. Bovine tuberculosis (BTB) has been shown to have wildlife maintenance hosts and has been confirmed as present in the African buffalo (Syncerus caffer)…	Onderstepoort J Vet Res	The Onderstepoort journal of veterinary research	2017	Jan 23	10.4102/ojvr.v84i1.1221	0030-2465	1	84	e1-e10
Sintayehu, D. W.,Heitkonig, I. M. A.,Prins, H. H. T.,Tessema, Z. K.,D. E. Boer WF	Effect of host diversity and species assemblage composition on bovine tuberculosis (bTB) risk in Ethiopian cattle	Current theories on diversity-disease relationships describe host species diversity and species identity as important factors influencing disease risk, either diluting or amplifying disease prevalence in a community. Whereas the simple term 'diversity' embodies a set of animal community characteristics, it is not clear how different measures of species diversity are correlated with disease risk. …	Parasitology	Parasitology	2017	May	10.1017/s0031182016002511	0031-1820	6	144	783-792
Zeleke, A. J.,Melsew, Y. A.	Seroprevalence of Toxoplasma gondii and associated risk factors among HIV-infected women within reproductive age group at Mizan Aman General Hospital, Southwest Ethiopia: a cross sectional study	BACKGROUND: Toxoplasmosis is serious in the case of immune suppression and prenatal transmission. In immunocompromised hosts, it is manifested primarily as a life-threatening condition, toxoplasmic encephalitis. Congenital toxoplasmosis results in abortion or congenitally acquired disorders which primarily affect the central nervous system. This study assessed seroprevalence of Toxoplasma gondii …	BMC Res Notes	BMC research notes	2017	Jan 26	10.1186/s13104-017-2390-6	1756-0500	1	10	70
Tsegay, A.,Tuli, G.,Kassa, T.,Kebede, N.	Seroprevalence and risk factors of brucellosis in abattoir workers at Debre Zeit and Modjo export abattoir, Central Ethiopia	BACKGROUND: Brucellosis is one of the major zoonoses globally with great veterinary and public health importance, particularly in developing countries where people are having frequent contact with livestock and animal products. This cross sectional study was carried out from November 2013 to May 2014 to determine the seroprevalence and assess the potential risk factors of brucellosis in abattoir …	BMC Infect Dis	BMC infectious diseases	2017	Jan 26	10.1186/s12879-017-2208-0	1471-2334	1	17	101
Muema, J.,Thumbi, S. M.,Obonyo, M.,Wanyoike, S.,Nanyingi, M.,Osoro, E.,Bitek, A.,Karanja, S.	Seroprevalence and Factors Associated with Coxiella burnetii Infection in Small Ruminants in Baringo County, Kenya	To improve estimates of C. burnetii epidemiology in Kenya, a survey was undertaken in small ruminants in Baringo County, where acute cases of Q fever in humans had been reported in 2014. From 140 household herds selected, 508 (60.5%) goats and 332 (39.5%) sheep were included and an indirect ELISA assay for C. burnetii IgG antibodies performed. In addition, epidemiological information at both herd…	Zoonoses Public Health	Zoonoses and public health	2017	Nov	10.1111/zph.12342	1863-1959	7	64	e31-e43
Eguale, T.,Birungi, J.,Asrat, D.,Njahira, M. N.,Njuguna, J.,Gebreyes, W. A.,Gunn, J. S.,Djikeng, A.,Engidawork, E.	Genetic markers associated with resistance to beta-lactam and quinolone antimicrobials in non-typhoidal Salmonella isolates from humans and animals in central Ethiopia	BACKGROUND: Beta-lactam and quinolone antimicrobials are commonly used for treatment of infections caused by non-typhoidal Salmonella (NTS) and other pathogens. Resistance to these classes of antimicrobials has increased significantly in the recent years. However, little is known on the genetic basis of resistance to these drugs in Salmonella isolates from Ethiopia. METHODS: Salmonella isolates w…	Antimicrob Resist Infect Control	Antimicrobial resistance and infection control	2017		10.1186/s13756-017-0171-6	2047-2994 (Print) 2047-2994		6	13
Workalemahu, B.,Sewunet, T.,Astatkie, A.	Seroepidemiology of Human Brucellosis Among Blood Donors in Southern Ethiopia: Calling Attention to a Neglected Zoonotic Disease	Human brucellosis is neglected in southern Ethiopia. Although traditional food processing practices and animal husbandry which increase the risk of brucellosis are common, it has not been properly studied yet. This study was conducted to determine the seroepidemiology of brucellosis among apparently healthy individuals in southern Ethiopia. In the study, blood samples were collected to screen for…	Am J Trop Med Hyg	The American journal of tropical medicine and hygiene	2017	Jan 11	10.4269/ajtmh.15-0702	0002-9637	1	96	88-92
Samy, A. M.,Peterson, A. T.,Hall, M.	Phylogeography of Rift Valley Fever Virus in Africa and the Arabian Peninsula	Rift Valley Fever is an acute zoonotic viral disease caused by Rift Valley Fever virus (RVFV) that affects ruminants and humans in Sub-Saharan Africa and the Arabian Peninsula. We used phylogenetic analyses to understand the demographic history of RVFV populations, using sequence data from the three minigenomic segments of the virus. We used phylogeographic approaches to infer RVFV historical mov…	PLoS Negl Trop Dis	PLoS neglected tropical diseases	2017	Jan	10.1371/journal.pntd.0005226	1935-2727	1	11	e0005226
Nuru, A.,Mamo, G.,Zewude, A.,Mulat, Y.,Yitayew, G.,Admasu, A.,Medhin, G.,Pieper, R.,Ameni, G.	Preliminary investigation of the transmission of tuberculosis between farmers and their cattle in smallholder farms in northwestern Ethiopia: a cross-sectional study	BACKGROUND: The feeding habits and close physical contact between Ethiopian farmers and their cattle promote the transmission of tuberculosis (TB) between the farmers and their cattle. This study aimed to investigate the transmission of TB between farmers and their cattle in smallholder farms in northwestern Ethiopia. RESULTS: A total of 70 human TB lymphadenitis (TBLN) cases visiting the Felegeh…	BMC Res Notes	BMC research notes	2017	Jan 7	10.1186/s13104-016-2349-z	1756-0500	1	10	31
Teklu, G. G.,Hailu, T. G.,Eshetu, G. R.	High Incidence of Human Rabies Exposure in Northwestern Tigray, Ethiopia: A Four-Year Retrospective Study	BACKGROUND: Rabies is a fatal zoonotic disease that has been known in Ethiopia for centuries in society as "Mad Dog Disease". It is an important disease with veterinary and public health significance in the North western zone of Tigray where previous studies have not been conducted. Frequent occurrence of outbreaks in the area led the researchers to carry out a four year retrospective study to es…	PLoS Negl Trop Dis	PLoS neglected tropical diseases	2017	Jan	10.1371/journal.pntd.0005271	1935-2727	1	11	e0005271
Kungu, J. M.,Dione, M. M.,Ejobi, F.,Ocaido, M.,Grace, D.	Risk factors, perceptions and practices associated with Taenia solium cysticercosis and its control in the smallholder pig production systems in Uganda: a cross-sectional survey	BACKGROUND: Prevalence studies report Taenia solium cysticercosis in pig and human populations in Uganda. However, the factors influencing occurrence in smallholder pig production systems are not well documented and little is known about farmers' perceptions of T. solium cysticercosis or farmer practices that could reduce transmission. METHODS: To determine the risk factors, perceptions and pract…	BMC Infect Dis	BMC infectious diseases	2017	Jan 3	10.1186/s12879-016-2122-x	1471-2334	1	17	1
Sang, R.,Lutomiah, J.,Said, M.,Makio, A.,Koka, H.,Koskei, E.,Nyunja, A.,Owaka, S.,Matoke-Muhia, D.,Bukachi, S.,Lindahl, J.,Grace, D.,Bett, B.	Effects of Irrigation and Rainfall on the Population Dynamics of Rift Valley Fever and Other Arbovirus Mosquito Vectors in the Epidemic-Prone Tana River County, Kenya	Rift Valley fever (RVF) is a mosquito-borne viral zoonosis that is found in most regions of sub-Saharan Africa, and it affects humans, livestock, and some wild ungulates. Outbreaks are precipitated by an abundance of mosquito vectors associated with heavy persistent rainfall with flooding. We determined the impact of flood-irrigation farming and the effect of environmental parameters on the ecolo…	J Med Entomol	Journal of medical entomology	2017	Mar 1	10.1093/jme/tjw206	0022-2585	2	54	460-470
Pedro, S. A.,Abelman, S.,Tonnang, H. E.	Predicting Rift Valley Fever Inter-epidemic Activities and Outbreak Patterns: Insights from a Stochastic Host-Vector Model	Rift Valley fever (RVF) outbreaks are recurrent, occurring at irregular intervals of up to 15 years at least in East Africa. Between outbreaks disease inter-epidemic activities exist and occur at low levels and are maintained by female Aedes mcintoshi mosquitoes which transmit the virus to their eggs leading to disease persistence during unfavourable seasons. Here we formulate and analyse a full …	PLoS Negl Trop Dis	PLoS neglected tropical diseases	2016	Dec	10.1371/journal.pntd.0005167	1935-2727	12	10	e0005167
Ochi, S.,Shah, M.,Odoyo, E.,Bundi, M.,Miringu, G.,Guyo, S.,Wandera, E.,Kathiiko, C.,Kariuki, S.,Karama, M.,Tsuji, T.,Ichinose, Y.	An Outbreak of Diarrhea in Mandera, Kenya, Due to Escherichia coli Serogroup O-Nontypable Strain That Had a Coding Gene for Enteroaggregative E. coli Heat-Stable Enterotoxin 1	In an outbreak of gastroenteritis in December 2009, in Mandera, Kenya, Escherichia coli O-nontypable (ONT) strain was isolated from stool specimens of patients (18/24, 75%). The E. coli ONT organisms could not be assigned to any of the recognized diarrheagenic groups of E. coli However, they possessed the enteroaggregative E. coli heat-stable enterotoxin-1 gene. The cell-free culture filtrates of…	Am J Trop Med Hyg	The American journal of tropical medicine and hygiene	2017	Feb 8	10.4269/ajtmh.16-0310	0002-9637	2	96	457-464
Duguma, A.,Abera, S.,Zewdie, W.,Belina, D.,Haro, G.	Status of bovine tuberculosis and its zoonotic implications in Borana zone, Southern Ethiopia	A cross-sectional study was carried out from April 2015 to June 2016 to estimate the status of bovine tuberculosis (BTB), assessment of community's current knowledge, and zoonotic importance on this disease in Borana zone, southern Ethiopia. In this study, comparative intradermal tuberculin (CIDT) test, structured questionnaires, and retrospective data were used, while the result indicated 3.8% p…	Trop Anim Health Prod	Tropical animal health and production	2017	Mar	10.1007/s11250-016-1213-4	0049-4747	3	49	445-450
Mose, J. M.,Kagira, J. M.,Karanja, S. M.,Ngotho, M.,Kamau, D. M.,Njuguna, A. N.,Maina, N. W.	Detection of Natural Toxoplasma gondii Infection in Chicken in Thika Region of Kenya Using Nested Polymerase Chain Reaction	The detection of Toxoplasma gondii in free-range chickens is a good indicator of possible risk to human beings. The aim of this study was to investigate the occurrence of T. gondii in free-range chicken using polymerase chain reaction (PCR). Brain samples from 105 free-range chickens from three administrative areas in Thika region, Kenya, were collected, DNA-extracted, and analyzed using PCR to d…	Biomed Res Int	BioMed research international	2016		10.1155/2016/7589278			2016	7589278
Gachohi, J. M.,Njenga, M. K.,Kitala, P.,Bett, B.	Modelling Vaccination Strategies against Rift Valley Fever in Livestock in Kenya	BACKGROUND: The impacts of vaccination on the transmission of Rift Valley fever virus (RVFV) have not been evaluated. We have developed a RVFV transmission model comprising two hosts-cattle as a separate host and sheep and goats as one combined host (herein after referred to as sheep)-and two vectors-Aedes species (spp) and Culex spp-and used it to predict the impacts of: (1) reactive vaccination…	PLoS Negl Trop Dis	PLoS neglected tropical diseases	2016	Dec	10.1371/journal.pntd.0005049	1935-2727	12	10	e0005049
Shah, M.,Kathiiko, C.,Wada, A.,Odoyo, E.,Bundi, M.,Miringu, G.,Guyo, S.,Karama, M.,Ichinose, Y.	Prevalence, seasonal variation, and antibiotic resistance pattern of enteric bacterial pathogens among hospitalized diarrheic children in suburban regions of central Kenya	BACKGROUND: The epidemiology of enteric pathogens has not been well studied in Kenya because of wide disparities in health status across the country. Therefore, the present study describes the prevalence of enteropathogenic bacteria, their seasonal variation, and antibiotic resistance profiles among hospitalized diarrheic children in a suburban region of central Kenya. METHODS: Fecal samples were…	Trop Med Health	Tropical medicine and health	2016		10.1186/s41182-016-0038-1	1348-8945 (Print) 1348-8945		44	39
Tegegne, D.,Kelifa, A.,Abdurahaman, M.,Yohannes, M.	Seroepidemiology and associated risk factors of Toxoplasma gondii in sheep and goats in Southwestern Ethiopia	BACKGROUND: T.gondii is a global zoonotic disease and is considered as the most neglected tropical disease in sub-Saharan countries. The exact seroepidemiological distribution and risk factors for the infection of food animals and humans in Ethiopia was less studied although, such studies are important. The objective of the current study was to determine the seroprevalence and potential risk fact…	BMC Vet Res	BMC veterinary research	2016	Dec 9	10.1186/s12917-016-0906-2	1746-6148	1	12	280
Nanyingi, M. O.,Muchemi, G. M.,Thumbi, S. M.,Ade, F.,Onyango, C. O.,Kiama, S. G.,Bett, B.	Seroepidemiological Survey of Rift Valley Fever Virus in Ruminants in Garissa, Kenya	INTRODUCTION: Rift Valley fever (RVF) is a vector-borne zoonotic disease caused by phlebovirus in the family Bunyaviridae. In Kenya, major outbreaks occurred in 1997-1998 and 2006-2007 leading to human deaths, huge economic losses because of livestock morbidity, mortality, and restrictions on livestock trade. AIM: This study was conducted to determine RVF seroprevalence in cattle, sheep, and goat…	Vector Borne Zoonotic Dis	Vector borne and zoonotic diseases (Larchmont, N.Y.)	2017	Feb	10.1089/vbz.2016.1988	1530-3667	2	17	141-146
Enkhtsetseg, A.,Davadoorj, R.,Fernandez, S.,Mongkolsirichaikul, D.,Altantuul, D.,Elbegdorj, E.,Ganchimeg, L.,Yingst, S. L.	Seroconversion to Causes of Febrile Illness in Mongolian Peacekeepers Deployed to South Sudan	Immediately before deployment (Fall 2012) and after deployment (Spring 2013) in support of United Nations peacekeeping operations, Mongolian Armed Forces medical personnel obtained serum samples from the first contingent of Mongolian peacekeepers deploying to South Sudan to monitor serologic evidence of exposure to diseases that cause acute febrile illness. A total of 632 paired samples were test…	Am J Trop Med Hyg	The American journal of tropical medicine and hygiene	2016	Dec 7	10.4269/ajtmh.16-0174	0002-9637	6	95	1469-1471
Cook, E. A.,de Glanville, W. A.,Thomas, L. F.,Kariuki, S.,Bronsvoort, B. M.,Fevre, E. M.	Risk factors for leptospirosis seropositivity in slaughterhouse workers in western Kenya	OBJECTIVES: Leptospirosis has been documented in slaughterhouse workers around the world. Risk factors include smoking and drinking at work, and performing tasks such as cleaning offal. This paper examined risk factors for leptospirosis seropositivity in slaughterhouse workers in western Kenya. METHODS: The study was conducted between May 2011 and October 2012. Questionnaires were used to collect…	Occup Environ Med	Occupational and environmental medicine	2017	May	10.1136/oemed-2016-103895	1351-0711	5	74	357-365
Nina, P. M.,Mugisha, S.,Leirs, H.,Basuta, G. I.,Van Damme, P.	Brucellosis in cattle and micro-scale spatial variability of pastoral household income from dairy production in south western Uganda	Brucellosis in cattle and humans has received world-wide research attention as a neglected and re-emerging zoonotic disease with many routes of transmission. Studies of brucellosis in Uganda have emphasized occupational exposures and also revealed variations in prevalence levels by region and cattle production systems. To date, research linking pastoralist household income from dairy production t…	Acta Trop	Acta tropica	2017	Nov	10.1016/j.actatropica.2016.11.030	0001-706x		175	130-137
Ochieng, A. O.,Nanyingi, M.,Kipruto, E.,Ondiba, I. M.,Amimo, F. A.,Oludhe, C.,Olago, D. O.,Nyamongo, I. K.,Estambale, B. B.	Ecological niche modelling of Rift Valley fever virus vectors in Baringo, Kenya	BACKGROUND: Rift Valley fever (RVF) is a vector-borne zoonotic disease that has an impact on human health and animal productivity. Here, we explore the use of vector presence modelling to predict the distribution of RVF vector species under climate change scenario to demonstrate the potential for geographic spread of Rift Valley fever virus (RVFV). OBJECTIVES: To evaluate the effect of climate ch…	Infect Ecol Epidemiol	Infection ecology & epidemiology	2016		10.3402/iee.v6.32322	2000-8686 (Print) 2000-8686		6	32322
Hoffman, T.,Rock, K.,Mugizi, D. R.,Muradrasoli, S.,Lindahl-Rajala, E.,Erume, J.,Magnusson, U.,Lundkvist, A.,Boqvist, S.	Molecular detection and characterization of Brucella species in raw informally marketed milk from Uganda	This study identified and characterized Brucella species in the informal milk chain in Uganda. A total of 324 cattle bulk milk samples were screened for the genus Brucella by real-time PCR with primers targeting the bcsp31 gene and further characterized by the omp25 gene. Of the samples tested, 6.5% were positive for Brucella species. In the omp25 phylogeny, the study sequences were found to form…	Infect Ecol Epidemiol	Infection ecology & epidemiology	2016		10.3402/iee.v6.32442	2000-8686 (Print) 2000-8686		6	32442
Kimani, T.,Schelling, E.,Bett, B.,Ngigi, M.,Randolph, T.,Fuhrimann, S.	Public Health Benefits from Livestock Rift Valley Fever Control: A Simulation of Two Epidemics in Kenya	In controlling Rift Valley fever, public health sector optimises health benefits by considering cost-effective control options. We modelled cost-effectiveness of livestock RVF control from a public health perspective in Kenya. Analysis was limited to pastoral and agro-pastoral system high-risk areas, for a 10-year period incorporating two epidemics: 2006/2007 and a hypothetical one in 2014/2015. …	Ecohealth	EcoHealth	2016	Dec	10.1007/s10393-016-1192-y	1612-9202	4	13	729-742
Alirol, E.,Horie, N. S.,Barbe, B.,Lejon, V.,Verdonck, K.,Gillet, P.,Jacobs, J.,Buscher, P.,Kanal, B.,Bhattarai, N. R.,El Safi, S.,Phe, T.,Lim, K.,Leng, L.,Lutumba, P.,Mukendi, D.,Bottieau, E.,Boelaert, M.,Rijal, S.,Chappuis, F.	Diagnosis of Persistent Fever in the Tropics: Set of Standard Operating Procedures Used in the NIDIAG Febrile Syndrome Study	In resource-limited settings, the scarcity of skilled personnel and adequate laboratory facilities makes the differential diagnosis of fevers complex [1-5]. Febrile illnesses are diagnosed clinically in most rural centers, and both Rapid Diagnostic Tests (RDTs) and clinical algorithms can be valuable aids to health workers and facilitate therapeutic decisions [6,7]. The persistent fever syndrome …	PLoS Negl Trop Dis	PLoS neglected tropical diseases	2016	Nov	10.1371/journal.pntd.0004749	1935-2727	11	10	e0004749
de St Maurice, A.,Nyakarahuka, L.,Purpura, L.,Ervin, E.,Tumusiime, A.,Balinandi, S.,Kayondo, J.,Mulei, S.,Namutebi, A. M.,Tusiime, P.,Wiersma, S.,Nichol, S.,Rollin, P.,Klena, J.,Knust, B.,Shoemaker, T.	Notes from the Field: Rift Valley Fever Response - Kabale District, Uganda, March 2016	On March 9, 2016, a male butcher from Kabale District, Uganda, aged 45 years, reported to the Kabale Regional Referral Hospital with fever, fatigue, and headache associated with black tarry stools and bleeding from the nose. One day later, a student aged 16 years from a different sub-county in Kabale District developed similar symptoms and was admitted to the same hospital. The student also had a…	MMWR Morb Mortal Wkly Rep	MMWR. Morbidity and mortality weekly report	2016	Nov 4	10.15585/mmwr.mm6543a5	0149-2195	43	65	1200-1201
Tadesse, G.	Brucellosis Seropositivity in Animals and Humans in Ethiopia: A Meta-analysis	BACKGROUND: The objectives of this study were to assess the heterogeneities of estimates and to estimate the seroprevalence of brucellosis in animals and humans in Ethiopia. METHODS/PRINCIPAL FINDINGS: Data from 70 studies covering 75879 animals and 2223 humans were extracted. Rose Bengal Plate Test (RBPT) and Complement Fixation Test (CFT) in series were the most frequently used serological test…	PLoS Negl Trop Dis	PLoS neglected tropical diseases	2016	Oct	10.1371/journal.pntd.0005006	1935-2727	10	10	e0005006
Coetzer, A.,Kidane, A. H.,Bekele, M.,Hundera, A. D.,Pieracci, E. G.,Shiferaw, M. L.,Wallace, R.,Nel, L. H.	The SARE tool for rabies control: Current experience in Ethiopia	The Stepwise Approach towards Rabies Elimination (SARE) tool was developed through a joint effort of the Food and Agriculture Organization (FAO) of the United Nations and the Global Alliance for Rabies Control (GARC), to provide a standard mechanism for countries to assess their rabies situation and measure progress in eliminating the disease. Because the African continent has the highest per cap…	Antiviral Res	Antiviral research	2016	Nov	10.1016/j.antiviral.2016.09.011	0166-3542		135	74-80
Elduma, A. H.,Zein, M. M.,Karlsson, M.,Elkhidir, I. M.,Norder, H.	A Single Lineage of Hepatitis E Virus Causes Both Outbreaks and Sporadic Hepatitis in Sudan	Few studies have reported sporadic hepatitis E virus (HEV) infections during non-outbreak periods in Africa. In this study, the prevalence of HEV infection in Sudan was investigated in 432 patients with acute hepatitis from 12 localities in North Kordofan, and from 152 patients involved in smaller outbreaks of hepatitis in the neighbouring Darfur. HEV infection was diagnosed in 147 (25%) patients…	Viruses	Viruses	2016	Oct 6	10.3390/v8100273	1999-4915	10	8
Miller, R.,Nakavuma, J. L.,Ssajjakambwe, P.,Vudriko, P.,Musisi, N.,Kaneene, J. B.	The Prevalence of Brucellosis in Cattle, Goats and Humans in Rural Uganda: A Comparative Study	A cross-sectional study was conducted to determine the presence of brucellosis in cattle, goats and humans in farms from south-western Uganda and identify risk factors associated with brucellosis in these three host groups. Data and serum samples were collected from 768 cattle, 315 goats and 236 humans, with 635 samples of bovine milk, from 70 farms in two different study areas in south-western U…	Transbound Emerg Dis	Transboundary and emerging diseases	2016	Dec	10.1111/tbed.12332	1865-1674	6	63	e197-e210
Baudin, M.,Jumaa, A. M.,Jomma, H. J. E.,Karsany, M. S.,Bucht, G.,Naslund, J.,Ahlm, C.,Evander, M.,Mohamed, N.	Association of Rift Valley fever virus infection with miscarriage in Sudanese women: a cross-sectional study	BACKGROUND: Rift Valley fever virus is an emerging mosquito-borne virus that causes infections in animals and human beings in Africa and the Arabian Peninsula. Outbreaks of Rift Valley fever lead to mass abortions in livestock, but such abortions have not been identified in human beings. Our aim was to investigate the cause of miscarriages in febrile pregnant women in an area endemic for Rift Val…	Lancet Glob Health	The Lancet. Global health	2016	Nov	10.1016/s2214-109x(16)30176-0	2214-109x	11	4	e864-e871
Wardrop, N. A.,Thomas, L. F.,Cook, E. A.,de Glanville, W. A.,Atkinson, P. M.,Wamae, C. N.,Fevre, E. M.	The Sero-epidemiology of Coxiella burnetii in Humans and Cattle, Western Kenya: Evidence from a Cross-Sectional Study	Evidence suggests that the intracellular bacterial pathogen Coxiella burnetii (which causes Q fever) is widespread, with a near global distribution. While there has been increasing attention to Q fever epidemiology in high-income settings, a recent systematic review highlighted significant gaps in our understanding of the prevalence, spatial distribution and risk factors for Q fever infection acr…	PLoS Negl Trop Dis	PLoS neglected tropical diseases	2016	Oct	10.1371/journal.pntd.0005032	1935-2727	10	10	e0005032
Njeru, J.,Melzer, F.,Wareth, G.,El-Adawy, H.,Henning, K.,Pletz, M. W.,Heller, R.,Kariuki, S.,Fevre, E.,Neubauer, H.	Human Brucellosis in Febrile Patients Seeking Treatment at Remote Hospitals, Northeastern Kenya, 2014-2015	During 2014-2015, patients in northeastern Kenya were assessed for brucellosis and characteristics that might help clinicians identify brucellosis. Among 146 confirmed brucellosis patients, 29 (20%) had negative serologic tests. No clinical feature was a good indicator of infection, which was associated with animal contact and drinking raw milk.	Emerg Infect Dis	Emerging infectious diseases	2016	Dec	10.3201/eid2212.160285	1080-6040	12	22	2160-2164
Tuncer, N.,Gulbudak, H.,Cannataro, V. L.,Martcheva, M.	Structural and Practical Identifiability Issues of Immuno-Epidemiological Vector-Host Models with Application to Rift Valley Fever	In this article, we discuss the structural and practical identifiability of a nested immuno-epidemiological model of arbovirus diseases, where host-vector transmission rate, host recovery, and disease-induced death rates are governed by the within-host immune system. We incorporate the newest ideas and the most up-to-date features of numerical methods to fit multi-scale models to multi-scale data…	Bull Math Biol	Bulletin of mathematical biology	2016	Sep	10.1007/s11538-016-0200-2	0092-8240	9	78	1796-1827
Tran, A.,Trevennec, C.,Lutwama, J.,Sserugga, J.,Gely, M.,Pittiglio, C.,Pinto, J.,Chevalier, V.	Development and Assessment of a Geographic Knowledge-Based Model for Mapping Suitable Areas for Rift Valley Fever Transmission in Eastern Africa	Rift Valley fever (RVF), a mosquito-borne disease affecting ruminants and humans, is one of the most important viral zoonoses in Africa. The objective of the present study was to develop a geographic knowledge-based method to map the areas suitable for RVF amplification and RVF spread in four East African countries, namely, Kenya, Tanzania, Uganda and Ethiopia, and to assess the predictive accura…	PLoS Negl Trop Dis	PLoS neglected tropical diseases	2016	Sep	10.1371/journal.pntd.0004999	1935-2727	9	10	e0004999
Ahmed, M. E.,Eldigail, M. H.,Elamin, F. M.,Ali, I. A.,Grobusch, M. P.,Aradaib, I. E.	Development and evaluation of real-time loop-mediated isothermal amplification assay for rapid detection of cystic echinococcosis	BACKGROUND: Cystic echinococcosis (CE) or hydatidosis, caused by the larval stage of Echinococcus granulosus (EG)-complex, is a neglected parasitic disease of public health importance. The disease is endemic in many African and Mediterranean countries including the Sudan. The objective of the present study was to develop and evaluate a real-time loop-mediated isothermal amplification (LAMP) assay…	BMC Vet Res	BMC veterinary research	2016	Sep 13	10.1186/s12917-016-0809-2	1746-6148		12	202
Shivanna, V.,McDowell, C.,Wilson, W. C.,Richt, J. A.	Complete Genome Sequence of Two Rift Valley Fever Virus Strains Isolated from Outbreaks in Saudi Arabia (2000) and Kenya (2006 to 2007)	The complete genome sequence, including the untranslated regions, of two Rift Valley fever virus (RVFV) strains isolated from mosquitoes that were collected from disease outbreaks in Saudi Arabia (2001) and Kenya (2006 to 2007) were sequenced using next-generation sequencing technology.	Genome Announc	Genome announcements	2016	Sep 8	10.1128/genomeA.00926-16	2169-8287 (Print)	5	4
Getachew, T.,Getachew, G.,Sintayehu, G.,Getenet, M.,Fasil, A.	Bayesian Estimation of Sensitivity and Specificity of Rose Bengal, Complement Fixation, and Indirect ELISA Tests for the Diagnosis of Bovine Brucellosis in Ethiopia	Test evaluation in the absence of a gold standard test was conducted for the diagnosis and screening of bovine brucellosis using three commercially available tests including RBPT, CFT, and I-ELISA in National Animal Health Diagnostic and Investigation Center (NAHDIC) Ethiopia. A total of 278 sera samples from five dairy herds were collected and tested. Each serum sample was subjected to the three…	Vet Med Int	Veterinary medicine international	2016		10.1155/2016/8032753	2090-8113 (Print) 2042-0048		2016	8032753
Abamecha, F.,Awel, H.	Seroprevalence and risk factors of Toxoplasma gondii infection in pregnant women following antenatal care at Mizan Aman General Hospital, Bench Maji Zone (BMZ), Ethiopia	BACKGROUND: The intracellular parasite, Toxoplasma gondii (T.gondii) is found worldwide. Infection with T. gondii during pregnancy can result in fetal and neonatal death or various congenital defects. A serological survey during pregnancy represents a valuable tool for the effective diagnosis and treatment of infected neonates. The aim of this study was to assess the sero-prevalence and risk fact…	BMC Infect Dis	BMC infectious diseases	2016	Sep 1	10.1186/s12879-016-1806-6	1471-2334		16	460
Gemeda, D. H.,Sime, A. G.,Hajito, K. W.,Gelalacha, B. D.,Tafese, W.,Gebrehiwot, T. T.	Health Care Providers' Knowledge and Practice Gap towards Joint Zoonotic Disease Surveillance System: Challenges and Opportunities, Gomma District, Southwest Ethiopia	Background. Health care providers play a crucial role for realization of joint zoonotic diseases surveillance by human and animal health sectors, yet there is limited evidence. Hence, this study aimed to determine knowledge and practice gap of health care providers towards the approach for Rabies and Anthrax in Southwest Ethiopia. Methods. A cross-sectional survey was conducted from December 16, …	Biomed Res Int	BioMed research international	2016		10.1155/2016/3942672			2016	3942672
Nguyen, T. N.,Hotzel, H.,Njeru, J.,Mwituria, J.,El-Adawy, H.,Tomaso, H.,Neubauer, H.,Hafez, H. M.	Antimicrobial resistance of Campylobacter isolates from small scale and backyard chicken in Kenya	BACKGROUND: Thermophilic Campylobacter species are a major cause of bacterial foodborne diarrhoea in humans worldwide. Poultry and their products are the predominant source for human campylobacteriosis. Resistance of Campylobacter to antibiotics is increasing worldwide, but little is known about the antibiotic resistance in Campylobacter isolated from chicken in Kenya. In this study, 35 suspected…	Gut Pathog	Gut pathogens	2016		10.1186/s13099-016-0121-5	1757-4749 (Print) 1757-4749	1	8	39
Fyfe, J.,Picozzi, K.,Waiswa, C.,Bardosh, K. L.,Welburn, S. C.	Impact of mass chemotherapy in domestic livestock for control of zoonotic T. b. rhodesiense human African trypanosomiasis in Eastern Uganda	INTRODUCTION: Human African trypanosomiasis (HAT) comprises two fatal parasitic diseases. Uganda is home to both chronic T. b. gambiense (gHAT) and the acute zoonotic form T. b. rhodesiense (rHAT) which occur in two large but discrete geographical foci. The area affected by rHAT has been rapidly expanding due to importation of T. b. rhodesiense infected cattle into tsetse infested but previously …	Acta Trop	Acta tropica	2017	Jan	10.1016/j.actatropica.2016.08.022	0001-706x		165	216-229
Stringer, A. P.,Christley, R. M.,Bell, C. E.,Gebreab, F.,Tefera, G.,Reed, K.,Trawford, A.,Pinchbeck, G. L.	Owner reported diseases of working equids in central Ethiopia	REASONS FOR PERFORMING STUDY: Working horses, donkeys and mules suffer from numerous diseases and clinical problems. However, there is little information on what owners perceive as important health concerns in their working animals. OBJECTIVES: To identify and prioritise with owners the diseases and other health concerns in working equids in central Ethiopia using participatory methodologies. STU…	Equine Vet J	Equine veterinary journal	2017	Jul	10.1111/evj.12633	0425-1644	4	49	501-506
Munyua, P.,Bitek, A.,Osoro, E.,Pieracci, E. G.,Muema, J.,Mwatondo, A.,Kungu, M.,Nanyingi, M.,Gharpure, R.,Njenga, K.,Thumbi, S. M.	Prioritization of Zoonotic Diseases in Kenya, 2015	INTRODUCTION: Zoonotic diseases have varying public health burden and socio-economic impact across time and geographical settings making their prioritization for prevention and control important at the national level. We conducted systematic prioritization of zoonotic diseases and developed a ranked list of these diseases that would guide allocation of resources to enhance their surveillance, pre…	PLoS One	PloS one	2016		10.1371/journal.pone.0161576	1932-6203	8	11	e0161576
Gebremedhin, E. Z.,Dima, N.,Beyi, A. F.,Dawo, F.,Feyissa, N.,Jorga, E.,Di Marco, V.,Vitale, M.	Toxoplasmosis in camels (Camelus dromedarius) of Borana zone, Oromia region, Ethiopia: seroprevalence and risk factors	Toxoplasmosis is one of the most prevalent parasitic infections of medical and veterinary importance. A cross-sectional study was conducted from November 2013 to January 2014 to estimate the seroprevalence of Toxoplasma gondii infection in camels from four districts of Borana zone, Southern Oromia, Ethiopia. In addition, a questionnaire survey was administered to 124 pastoralists to identify poss…	Trop Anim Health Prod	Tropical animal health and production	2016	Dec	10.1007/s11250-016-1133-3	0049-4747	8	48	1599-1606
Njeru, J.,Wareth, G.,Melzer, F.,Henning, K.,Pletz, M. W.,Heller, R.,Neubauer, H.	Systematic review of brucellosis in Kenya: disease frequency in humans and animals and risk factors for human infection	BACKGROUND: Brucellosis is a debilitating zoonotic disease affecting humans and animals. A comprehensive, evidence-based assessment of literature and officially available data on animal and human brucellosis for Kenya are missing. The aim of the current review is to provide frequency estimates of brucellosis in humans, animals and risk factors for human infection, and help to understand the curre…	BMC Public Health	BMC public health	2016	Aug 22	10.1186/s12889-016-3532-9	1471-2458	1	16	853
Sillero-Zubiri, C.,Marino, J.,Gordon, C. H.,Bedin, E.,Hussein, A.,Regassa, F.,Banyard, A.,Fooks, A. R.	Feasibility and efficacy of oral rabies vaccine SAG2 in endangered Ethiopian wolves	Diseases are a major cause of population declines in endangered populations of several canid species. Parenteral vaccination efforts to protect Ethiopian wolves (Canis simensis) from rabies have targeted the domestic dog reservoir, or the wolves themselves in response to confirmed outbreaks. Oral vaccination offers a more cost-efficient, safe and proactive approach to protect Ethiopian wolves and…	Vaccine	Vaccine	2016	Sep 14	10.1016/j.vaccine.2016.08.021	0264-410x	40	34	4792-8
Ikwap, K.,Larsson, J.,Jacobson, M.,Owiny, D. O.,Nasinyama, G. W.,Nabukenya, I.,Mattsson, S.,Aspan, A.,Erume, J.	Prevalence of adhesin and toxin genes in E. coli strains isolated from diarrheic and non-diarrheic pigs from smallholder herds in northern and eastern Uganda	BACKGROUND: Enterotoxigenic E. coli (ETEC) significantly contribute to diarrhea in piglets and weaners. The smallholder pig producers in Uganda identified diarrhea as one of the major problems especially in piglets. The aim of this study was to; i) characterize the virulence factors of E. coli strains isolated from diarrheic and non-diarrheic suckling piglets and weaners from smallholder herds in…	BMC Microbiol	BMC microbiology	2016	Aug 5	10.1186/s12866-016-0796-2	1471-2180	1	16	178
Dreyfus, A.,Dyal, J. W.,Pearson, R.,Kankya, C.,Kajura, C.,Alinaitwe, L.,Kakooza, S.,Pelican, K. M.,Travis, D. A.,Mahero, M.,Boulware, D. R.,Mugisha, L.	Leptospira Seroprevalence and Risk Factors in Health Centre Patients in Hoima District, Western Uganda	BACKGROUND: The burden of human leptospirosis in Uganda is unknown. We estimated the seroprevalence of Leptospira antibodies, probable acute/recent leptospirosis, and risk factors for seropositivity in humans in rural Western Uganda. METHODOLOGY AND PRINCIPAL FINDINGS: 359 non-pregnant adults visiting the Kikuube and Kigorobya Health Centers were sequentially recruited during March and April 2014…	PLoS Negl Trop Dis	PLoS neglected tropical diseases	2016	Aug	10.1371/journal.pntd.0004858	1935-2727	8	10	e0004858
Too, J. K.,Kipkemboi Sang, W.,Ng'ang'a, Z.,Ngayo, M. O.	Fecal contamination of drinking water in Kericho District, Western Kenya: role of source and household water handling and hygiene practices	Inadequate protection of water sources, and poor household hygienic and handling practices have exacerbated fecal water contamination in Kenya. This study evaluated the rate and correlates of thermotolerant coliform (TTC) household water contamination in Kericho District, Western Kenya. Culture and multiplex polymerase chain reaction (PCR) techniques were used to characterize TTCs. The disk diffu…	J Water Health	Journal of water and health	2016	Aug	10.2166/wh.2016.137	1477-8920 (Print) 1477-8920	4	14	662-71
Jibat, T.,Mourits, M. C.,Hogeveen, H.	Incidence and economic impact of rabies in the cattle population of Ethiopia	Rabies is a viral disease that can cause fatal encephalomyelitis both in animals and humans. Although incidences of the disease in cattle have been reported, insight in the economic impact of the disease in livestock remains limited. By affecting cattle in subsistence systems, rabies may have extensive economic impacts at household and country levels, in addition to the effects on human health. T…	Prev Vet Med	Preventive veterinary medicine	2016	Aug 1	10.1016/j.prevetmed.2016.06.005	0167-5877		130	67-76
Dejene, S. W.,Heitkonig, I. M.,Prins, H. H.,Lemma, F. A.,Mekonnen, D. A.,Alemu, Z. E.,Kelkay, T. Z.,de Boer, W. F.	Risk Factors for Bovine Tuberculosis (bTB) in Cattle in Ethiopia	Bovine tuberculosis (bTB) infection is generally correlated with individual cattle's age, sex, body condition, and with husbandry practices such as herd composition, cattle movement, herd size, production system and proximity to wildlife-including bTB maintenance hosts. We tested the correlation between those factors and the prevalence of bTB, which is endemic in Ethiopia's highland cattle, in th…	PLoS One	PloS one	2016		10.1371/journal.pone.0159083	1932-6203	7	11	e0159083
Asgedom, H.,Damena, D.,Duguma, R.	Seroprevalence of bovine brucellosis and associated risk factors in and around Alage district, Ethiopia	Brucellosis is a zoonotic disease with economic and public health impact, particularly for human and animal populations within developing countries that relay on livestock production. A cross sectional study was conducted between October 2013 and March 2014 in and around Alage district to determine the seroprevalence of bovine brucellosis and associated risk factors. A total of 804 sera samples; …	Springerplus	SpringerPlus	2016		10.1186/s40064-016-2547-0	2193-1801 (Print) 2193-1801	1	5	851
Schiff, S. J.,Kiwanuka, J.,Riggio, G.,Nguyen, L.,Mu, K.,Sproul, E.,Bazira, J.,Mwanga-Amumpaire, J.,Tumusiime, D.,Nyesigire, E.,Lwanga, N.,Bogale, K. T.,Kapur, V.,Broach, J. R.,Morton, S. U.,Warf, B. C.,Poss, M.	Separating Putative Pathogens from Background Contamination with Principal Orthogonal Decomposition: Evidence for Leptospira in the Ugandan Neonatal Septisome	Neonatal sepsis (NS) is responsible for over 1 million yearly deaths worldwide. In the developing world, NS is often treated without an identified microbial pathogen. Amplicon sequencing of the bacterial 16S rRNA gene can be used to identify organisms that are difficult to detect by routine microbiological methods. However, contaminating bacteria are ubiquitous in both hospital settings and resea…	Front Med (Lausanne)	Frontiers in medicine	2016		10.3389/fmed.2016.00022	2296-858X (Print) 2296-858x		3	22
Abebe, E.,Tsehay, A.	HYDATID CYST DISEASE IN THE LEFT LATERAL NECK: AN UNCOMMON PRESENTATION	Cysts commonly occurring in the neck include thyroglossal cyst and dermoid cysts in the midline, cystic thyroid nodules, branchial cysts and cystic Hygroma in the lateral neck. Hydatid cyst disease is commonly seen in the right lobe of the liver, the lung and rarely in other parts of the body. In general, cysts in the neck are not common in the second decade of life. In this article, we present a…	Ethiop Med J	Ethiopian medical journal	2016	Jul		0014-1755 (Print) 0014-1755	3	54	145-7
Kimani, T.,Ngigi, M.,Schelling, E.,Randolph, T.	One Health stakeholder and institutional analysis in Kenya	INTRODUCTION: One Health (OH) can be considered a complex emerging policy to resolve health issues at the animal-human and environmental interface. It is expected to drive system changes in terms of new formal and informal institutional and organisational arrangements. This study, using Rift Valley fever (RVF) as a zoonotic problem requiring an OH approach, sought to understand the institutionali…	Infect Ecol Epidemiol	Infection ecology & epidemiology	2016		10.3402/iee.v6.31191	2000-8686 (Print) 2000-8686		6	31191
Asmare, K.,Sibhat, B.,Abera, M.,Haile, A.,Degefu, H.,Fentie, T.,Bekele, J.,Terefe, G.,Szonyi, B.,Robertson, L. J.,Wieland, B.	Systematic review and meta-analysis of metacestodes prevalence in small ruminants in Ethiopia	Metacestodes, the larval stages of canid cestode parasites, are among the causes of morbidity, mortality and financial losses in small ruminants in Ethiopia as a result of organ and carcass condemnation at slaughter. Several studies have been conducted over the years; however, these studies often had limited scope and coverage. This systematic review and meta-analysis was conducted to collate the…	Prev Vet Med	Preventive veterinary medicine	2016	Jul 1	10.1016/j.prevetmed.2016.05.006	0167-5877		129	99-107
Obey, J. K.,von Wright, A.,Orjala, J.,Kauhanen, J.,Tikkanen-Kaukanen, C.	Antimicrobial Activity of Croton macrostachyus Stem Bark Extracts against Several Human Pathogenic Bacteria	In Kenya, leaves and roots from Croton macrostachyus are used as a traditional medicine for infectious diseases such as typhoid and measles, but reports on possible antimicrobial activity of stem bark do not exist. In this study, the antibacterial and antifungal effects of methanol, ethyl acetate and butanol extracts, and purified lupeol of C. macrostachyus stem bark were determined against impor…	J Pathog	Journal of pathogens	2016		10.1155/2016/1453428	2090-3057 (Print) 2090-3057		2016	1453428
Tegegne, D.,Abdurahaman, M.,Mosissa, T.,Yohannes, M.	Anti-Toxoplasma antibodies prevalence and associated risk factors among HIV patients	OBJECTIVES: To assess the seroprevalence and associated risk factors of toxoplasmosis among HIV patients in Agaro Town Health Center of Jimma zone. METHODS: Convenient sampling was used to collect blood samples from 135 patients attending anti-retroviral therapy from February to March 2015. Serum samples were tested for anti-Toxoplasma gondii (T. gondii) antibody by using latex agglutination test…	Asian Pac J Trop Med	Asian Pacific journal of tropical medicine	2016	May	10.1016/j.apjtm.2016.03.034	1995-7645	5	9	460-4
Njeru, J.,Henning, K.,Pletz, M. W.,Heller, R.,Forstner, C.,Kariuki, S.,Fevre, E. M.,Neubauer, H.	Febrile patients admitted to remote hospitals in Northeastern Kenya: seroprevalence, risk factors and a clinical prediction tool for Q-Fever	BACKGROUND: Q fever in Kenya is poorly reported and its surveillance is highly neglected. Standard empiric treatment for febrile patients admitted to hospitals is antimalarials or penicillin-based antibiotics, which have no activity against Coxiella burnetii. This study aimed to assess the seroprevalence and the predisposing risk factors for Q fever infection in febrile patients from a pastoralis…	BMC Infect Dis	BMC infectious diseases	2016	Jun 3	10.1186/s12879-016-1569-0	1471-2334		16	244
Gikungu, D.,Wakhungu, J.,Siamba, D.,Neyole, E.,Muita, R.,Bett, B.	Dynamic risk model for Rift Valley fever outbreaks in Kenya based on climate and disease outbreak data	Rift Valley fever (RVF) is a mosquito-borne viral zoonotic disease that occurs throughout sub-Saharan Africa, Egypt and the Arabian Peninsula, with heavy impact in affected countries. Outbreaks are episodic and related to climate variability, especially rainfall and flooding. Despite great strides towards better prediction of RVF epidemics, there is still no observed climate data-based warning sy…	Geospat Health	Geospatial health	2016	May 31	10.4081/gh.2016.377	1827-1987	2	11	377
Arum, S. O.,Weldon, C. W.,Orindi, B.,Tigoi, C.,Musili, F.,Landmann, T.,Tchouassi, D. P.,Affognon, H. D.,Sang, R.	Plant resting site preferences and parity rates among the vectors of Rift Valley Fever in northeastern Kenya	BACKGROUND: Mosquito lifespan can influence the circulation of disease causing pathogens because it affects the time available for infection and transmission. The life-cycle of mosquitoes is determined by intrinsic and environmental factors, which can include the availability of hosts and suitable resting environments that shelter mosquitoes from extreme temperature and desiccating conditions. Th…	Parasit Vectors	Parasites & vectors	2016	May 31	10.1186/s13071-016-1601-7	1756-3305	1	9	310
Muehlenbachs, A.,de la Rosa Vazquez, O.,Bausch, D. G.,Schafer, I. J.,Paddock, C. D.,Nyakio, J. P.,Lame, P.,Bergeron, E.,McCollum, A. M.,Goldsmith, C. S.,Bollweg, B. C.,Prieto, M. A.,Lushima, R. S.,Ilunga, B. K.,Nichol, S. T.,Shieh, W. J.,Stroher, U.,Rollin, P. E.,Zaki, S. R.	Ebola Virus Disease in Pregnancy: Clinical, Histopathologic, and Immunohistochemical Findings	Here we describe clinicopathologic features of Ebola virus disease in pregnancy. One woman infected with Sudan virus in Gulu, Uganda, in 2000 had a stillbirth and survived, and another woman infected with Bundibugyo virus had a live birth with maternal and infant death in Isiro, the Democratic Republic of the Congo in 2012. Ebolavirus antigen was seen in the syncytiotrophoblast and placental mate…	J Infect Dis	The Journal of infectious diseases	2017	Jan 1	10.1093/infdis/jiw206	0022-1899	1	215	64-69
Ghebremariam, M. K.,Rutten, V. P.,Vernooij, J. C.,Uqbazghi, K.,Tesfaalem, T.,Butsuamlak, T.,Idris, A. M.,Nielen, M.,Michel, A. L.	Prevalence and risk factors of bovine tuberculosis in dairy cattle in Eritrea	BACKGROUND: The prevalence of bovine tuberculosis (BTB) in dairy cattle in the three major milk producing regions of Eritrea was assessed by subjecting 15,354 dairy cattle, 50 % of Eritrea's dairy cattle population, to the single intradermal comparative tuberculin test (SICTT). Skin test results were interpreted according to guidelines of the World Organization for Animal Health (OIE) with >4 mm …	BMC Vet Res	BMC veterinary research	2016	May 25	10.1186/s12917-016-0705-9	1746-6148		12	80
Acup, C.,Bardosh, K. L.,Picozzi, K.,Waiswa, C.,Welburn, S. C.	Factors influencing passive surveillance for T. b. rhodesiense human african trypanosomiasis in Uganda	INTRODUCTION: Sleeping sickness or Human African Trypanosomiasis (HAT) is a neglected tropical disease of public health importance across much of Sub-Saharan Africa. In Uganda, chronic T. b. gambiense HAT (gHAT) and acute T. b. rhodesiense HAT (rHAT) occur in two large but discrete geographical foci. Both forms are difficult to diagnose, expensive to treat and ultimately fatal in the absence of t…	Acta Trop	Acta tropica	2017	Jan	10.1016/j.actatropica.2016.05.009	0001-706x		165	230-239
Bekele, A.,Firew, A.	A RARE CASE OF HYDATID CYST DISEASE OF THE BREAST: A CASE REPORT AND REVIEW OF LITERATURE	Hydatid cyst of the breast is extremely rare even in endemic areas and it only accounts for 0.27% of all hydatid cyst disease cases. It can either be a primary site or part of a disseminated hydatidosis. Surgery remains to be a treatment of choice. Only few reports are published in the literatures and most of the reported cases have been diagnosed postoperatively as it is not easy to reach at a d…	Ethiop Med J	Ethiopian medical journal	2016	Jan		0014-1755 (Print) 0014-1755	1	54	37-40
Wassermann, M.,Woldeyes, D.,Gerbi, B. M.,Ebi, D.,Zeyhle, E.,Mackenstedt, U.,Petros, B.,Tilahun, G.,Kern, P.,Romig, T.	A novel zoonotic genotype related to Echinococcus granulosus sensu stricto from southern Ethiopia	Complete mitochondrial and two nuclear gene sequences of a novel genotype (GOmo) related to Echinococcus granulosus sensu stricto are described from a metacestode isolate retrieved from a human patient in southwestern Ethiopia. Phylogenetically, the genotype is positioned within the E. granulosus sensu stricto/Echinococcus felidis cluster, but cannot easily be allocated to either species. Based o…	Int J Parasitol	International journal for parasitology	2016	Sep	10.1016/j.ijpara.2016.04.005	0020-7519	10	46	663-8
Kazoora, H. B.,Majalija, S.,Kiwanuka, N.,Kaneene, J. B.	Knowledge, Attitudes and Practices Regarding Risk to Human Infection due to Mycobacterium bovis among Cattle Farming Communities in Western Uganda	A cross-sectional study involving multistage cluster sampling was undertaken in Kashari county, Mbarara district, western Uganda, in which quantitative and qualitative approaches were utilized to determine the knowledge, attitudes and practices regarding risk of human infection with zoonotic tuberculosis due to Mycobacterium bovis among cattle farmers. Of 496 respondents, 50% were farm owners and…	Zoonoses Public Health	Zoonoses and public health	2016	Dec	10.1111/zph.12273	1863-1959	8	63	616-623
Pieracci, E. G.,Schroeder, B.,Mengistu, A.,Melaku, A.,Shiferaw, M.,Blanton, J. D.,Wallace, R.	Notes from the Field: Assessment of Health Facilities for Control of Canine Rabies - Gondar City, Amhara Region, Ethiopia, 2015	Rabies is an encephalitic disease that is nearly always fatal after onset of illness. Worldwide, rabies kills an estimated 59,000 humans each year (95% confidence interval [CI] = 25,000-159,000); the majority of the deaths are caused by the rabies virus variant that circulates in dogs (1,2). Canine rabies is endemic in Ethiopia, with an estimated 2,771 human deaths annually (CI = 1,116-12,660) (1…	MMWR Morb Mortal Wkly Rep	MMWR. Morbidity and mortality weekly report	2016	May 6	10.15585/mmwr.mm6517a4	0149-2195	17	65	456-7
Erume, J.,Roesel, K.,Dione, M. M.,Ejobi, F.,Mboowa, G.,Kungu, J. M.,Akol, J.,Pezo, D.,El-Adawy, H.,Melzer, F.,Elschner, M.,Neubauer, H.,Grace, D.	Serological and molecular investigation for brucellosis in swine in selected districts of Uganda	Brucellosis is a notifiable zoonotic disease affecting livestock, humans, and wildlife in Uganda. Pigs can be infected with human pathogenic Brucella suis biovars 1 and 3 and can be a significant source of brucellosis for humans. Uganda has a rapidly growing pig population, and the pork consumption per capita is the highest in East Africa. The objective of this work was to determine the seropreva…	Trop Anim Health Prod	Tropical animal health and production	2016	Aug	10.1007/s11250-016-1067-9	0049-4747	6	48	1147-55
Kato, C. D.,Alibu, V. P.,Nanteza, A.,Mugasa, C. M.,Matovu, E.	Population genetic structure and temporal stability among Trypanosoma brucei rhodesiense isolates in Uganda	BACKGROUND: The population structure and role of genetic exchange in African trypanosomes have been previously analyzed albeit with contradictory findings. To further investigate the role of genetic polymorphism on the population genetic structure of Trypanosoma b. rhodesiense, we hypothesized that parasite genotypes are clonal and stable over time. METHODS: We have undertaken a microsatellite ma…	Parasit Vectors	Parasites & vectors	2016	May 3	10.1186/s13071-016-1542-1	1756-3305		9	259
Abera, A.,Tasew, G.,Tsegaw, T.,Kejella, A.,Mulugeta, A.,Worku, D.,Aseffa, A.,Gadisa, E.	Visceral Leishmaniasis in Benishangul-Gumuz Regional State, Western Ethiopia: Reemerging or Emerging?	Kala-azar is a growing public health problem in Ethiopia. Benishangul-Gumuz regional state was previously not known to be endemic for the disease. In response to a case report from the region, we conducted a rapid assessment survey. A pretested questionnaire was used to capture sociodemographic and clinical histories pertinent to kala-azar. Study participants with complaints of fever and headache…	Am J Trop Med Hyg	The American journal of tropical medicine and hygiene	2016	Jul 6	10.4269/ajtmh.15-0738	0002-9637	1	95	104-8
Hailu, T.	One Health Approach Prospect for Integrated Control and Elimination of Visceral Leishmaniasis in Ethiopia: A Narrative Review Article	BACKGROUND: Leishmaniasis is an obligate intercellular protozoon that affects animals and human. It has zoonosis and/or anthroponosis transmission. Human and veterinary medicine, environmental science and wildlife conservation specialists have many commonalities in case of visceral leishmaniasis. Still the above disciplines respond against leishmaniasis in a separate way. The aim of this review i…	Iran J Parasitol	Iranian journal of parasitology	2016	Jan-Mar		1735-7020 (Print) 1735-7020	1	11	1-9
Maina, A. N.,Farris, C. M.,Odhiambo, A.,Jiang, J.,Laktabai, J.,Armstrong, J.,Holland, T.,Richards, A. L.,O'Meara, W. P.	Q Fever, Scrub Typhus, and Rickettsial Diseases in Children, Kenya, 2011-2012	To increase knowledge of undifferentiated fevers in Kenya, we tested paired serum samples from febrile children in western Kenya for antibodies against pathogens increasingly recognized to cause febrile illness in Africa. Of patients assessed, 8.9%, 22.4%, 1.1%, and 3.6% had enhanced seroreactivity to Coxiella burnetii, spotted fever group rickettsiae, typhus group rickettsiae, and scrub typhus g…	Emerg Infect Dis	Emerging infectious diseases	2016	May	10.3201/eid2205.150953	1080-6040	5	22	883-6
Lumley, S.,Horton, D. L.,Marston, D. A.,Johnson, N.,Ellis, R. J.,Fooks, A. R.,Hewson, R.	Complete Genome Sequence of Rift Valley Fever Virus Strain Lunyo	Using next-generation sequencing technologies, the first complete genome sequence of Rift Valley fever virus strain Lunyo is reported here. Originally reported as an attenuated antigenic variant strain from Uganda, genomic sequence analysis shows that Lunyo clusters together with other Ugandan isolates.	Genome Announc	Genome announcements	2016	Apr 14	10.1128/genomeA.00170-16	2169-8287 (Print)	2	4
Njeru, J.,Henning, K.,Pletz, M. W.,Heller, R.,Neubauer, H.	Q fever is an old and neglected zoonotic disease in Kenya: a systematic review	BACKGROUND: Q fever is a neglected zoonosis caused by the bacterium Coxiella burnetii. The knowledge of the epidemiology of Q fever in Kenya is limited with no attention to control and prevention programs. The purpose of this review is to understand the situation of Q fever in human and animal populations in Kenya in the past 60 years, and help identify future research priorities for the country.…	BMC Public Health	BMC public health	2016	Apr 5	10.1186/s12889-016-2929-9	1471-2458		16	297
Sintayehu, G.,Melesse, B.,Abayneh, D.,Sintayehu, A.,Melaku, S.,Alehegne, W.,Mesfin, S.,De Blas, I.,Casal, J.,Allepuz, A.,Martin-Valls, G.,Africa, T.,Abera, K.	Epidemiological survey of brucellosis in sheep and goats in selected pastoral and agro-pastoral lowlands of Ethiopia	An epidemiological survey was conducted in pastoral regions of Ethiopia to investigate the distribution of brucellosis in sheep and goats. Between November 2004 and December 2007, a total of 6,201 serum samples were collected from 67 randomly selected peasant associations, 25 districts and eight pastoral zones of Ethiopia. The Rose Bengal plate test (RBPT) and complement fixation test were used i…	Rev Sci Tech	Revue scientifique et technique (International Office of Epizootics)	2015	Dec		0253-1933 (Print) 0253-1933	3	34	881-93
Rhodes, H. M.,Williams, D. N.,Hansen, G. T.	Invasive human brucellosis infection in travelers to and immigrants from the Horn of Africa related to the consumption of raw camel milk	BACKGROUND: Brucellosis is the commonest zoonosis worldwide and typically results from ingestion of unpasteurized goat and sheep milk and cheese. Consumption of camel milk is common in the Middle East and the Horn of Africa, but is an infrequently reported source of brucellosis. METHODS: We report three immigrant patients seen in one hospital system between 2007 and 2013 with brucellosis due to t…	Travel Med Infect Dis	Travel medicine and infectious disease	2016	May-Jun	10.1016/j.tmaid.2016.03.013	1477-8939	3	14	255-60
Tchouassi, D. P.,Okiro, R. O.,Sang, R.,Cohnstaedt, L. W.,McVey, D. S.,Torto, B.	Mosquito host choices on livestock amplifiers of Rift Valley fever virus in Kenya	BACKGROUND: Animal hosts may vary in their attraction and acceptability as components of the host location process for assessing preference, and biting rates of vectors and risk of exposure to pathogens. However, these parameters remain poorly understood for mosquito vectors of the Rift Valley fever (RVF), an arboviral disease, and for a community of mosquitoes. METHODS: Using three known livesto…	Parasit Vectors	Parasites & vectors	2016	Mar 31	10.1186/s13071-016-1473-x	1756-3305		9	184
Rock, K. T.,Mugizi, D. R.,Stahl, K.,Magnusson, U.,Boqvist, S.	The milk delivery chain and presence of Brucella spp. antibodies in bulk milk in Uganda	This study examined the influence of informal milk delivery chains on the risk of human exposure to Brucella spp. through milk consumption in two regions of Uganda (Gulu and Soroti Districts). The work involved describing milk delivery chains, investigating brucellosis awareness amongst milk deliverers and determining the presence of Brucella spp. antibodies in cattle milk on delivery to primary …	Trop Anim Health Prod	Tropical animal health and production	2016	Jun	10.1007/s11250-016-1052-3	0049-4747	5	48	985-94
Mosomtai, G.,Evander, M.,Sandstrom, P.,Ahlm, C.,Sang, R.,Hassan, O. A.,Affognon, H.,Landmann, T.	Association of ecological factors with Rift Valley fever occurrence and mapping of risk zones in Kenya	OBJECTIVE: Rift Valley fever (RVF) is a mosquito-borne infection with great impact on animal and human health. The objectives of this study were to identify ecological factors that explain the risk of RVF outbreaks in eastern and central Kenya and to produce a spatially explicit risk map. METHODS: The sensitivity of seven selected ecological variables to RVF occurrence was assessed by generalized…	Int J Infect Dis	International journal of infectious diseases : IJID : official publication of the International Society for Infectious Diseases	2016	May	10.1016/j.ijid.2016.03.013	1201-9712		46	49-55
G. hiwot TT,Sime, A. G.,Deresa, B.,Tafese, W.,Hajito, K. W.,Gemeda, D. H.	Community Health Seeking Behavior for Suspected Human and Animal Rabies Cases, Gomma District, Southwest Ethiopia	BACKGROUND: Timely presentation to appropriate health service provider of sick animals/humans from zoonotic diseases like rabies is important for early case/outbreak detection and management. However, data on community's health seeking practice for rabies in Ethiopia is limited. Therefore the objective of this study was to determine community's health seeking behavior on rabies, Southwest Ethiopi…	PLoS One	PloS one	2016		10.1371/journal.pone.0149363	1932-6203	3	11	e0149363
von Kalckreuth, V.,Konings, F.,Aaby, P.,Adu-Sarkodie, Y.,Ali, M.,Aseffa, A.,Baker, S.,Breiman, R. F.,Bjerregaard-Andersen, M.,Clemens, J. D.,Crump, J. A.,Cruz Espinoza, L. M.,Deerin, J. F.,Gasmelseed, N.,Sow, A. G.,Im, J.,Keddy, K. H.,Cosmas, L.,May, J.,Meyer, C. G.,Mintz, E. D.,Montgomery, J. M.,Olack, B.,Pak, G. D.,Panzner, U.,Park, S. E.,Rakotozandrindrainy, R.,Schutt-Gerowitt, H.,Soura, A. B.…	The Typhoid Fever Surveillance in Africa Program (TSAP): Clinical, Diagnostic, and Epidemiological Methodologies	BACKGROUND: New immunization programs are dependent on data from surveillance networks and disease burden estimates to prioritize target areas and risk groups. Data regarding invasive Salmonella disease in sub-Saharan Africa are currently limited, thus hindering the implementation of preventive measures. The Typhoid Fever Surveillance in Africa Program (TSAP) was established by the International …	Clin Infect Dis	Clinical infectious diseases : an official publication of the Infectious Diseases Society of America	2016	Mar 15	10.1093/cid/civ693	1058-4838		62 Suppl 1	S9-s16
Park, S. E.,Pak, G. D.,Aaby, P.,Adu-Sarkodie, Y.,Ali, M.,Aseffa, A.,Biggs, H. M.,Bjerregaard-Andersen, M.,Breiman, R. F.,Crump, J. A.,Cruz Espinoza, L. M.,Eltayeb, M. A.,Gasmelseed, N.,Hertz, J. T.,Im, J.,Jaeger, A.,Parfait Kabore, L.,von Kalckreuth, V.,Keddy, K. H.,Konings, F.,Krumkamp, R.,MacLennan, C. A.,Meyer, C. G.,Montgomery, J. M.,Ahmet Niang, A.,Nichols, C.,Olack, B.,Panzner, U.,Park, J. …	The Relationship Between Invasive Nontyphoidal Salmonella Disease, Other Bacterial Bloodstream Infections, and Malaria in Sub-Saharan Africa	BACKGROUND: Country-specific studies in Africa have indicated that Plasmodium falciparum is associated with invasive nontyphoidal Salmonella (iNTS) disease. We conducted a multicenter study in 13 sites in Burkina Faso, Ethiopia, Ghana, Guinea-Bissau, Kenya, Madagascar, Senegal, South Africa, Sudan, and Tanzania to investigate the relationship between the occurrence of iNTS disease, other systemic…	Clin Infect Dis	Clinical infectious diseases : an official publication of the Infectious Diseases Society of America	2016	Mar 15	10.1093/cid/civ893	1058-4838		62 Suppl 1	S23-31
Furukawa, N. W.,Teshale, E. H.,Cosmas, L.,Ochieng, M.,Gikunju, S.,Fields, B. S.,Montgomery, J. M.	Serologic evidence for hepatitis E virus infection among patients with undifferentiated acute febrile illness in Kibera, Kenya	BACKGROUND: Hepatitis E (HEV) is an emerging cause of viral hepatitis mainly transmitted through the fecal-oral route. Residents of the Kibera slum of Nairobi, Kenya are at risk for fecal-orally transmitted infections. OBJECTIVE: To quantify the incidence and prevalence of HEV infection among acute febrile illness (AFI) cases using a population-based infectious disease surveillance network. STUDY…	J Clin Virol	Journal of clinical virology : the official publication of the Pan American Society for Clinical Virology	2016	Apr	10.1016/j.jcv.2016.02.021	1386-6532		77	106-8
Tschopp, R.,Bekele, S.,Aseffa, A.	Dog Demography, Animal Bite Management and Rabies Knowledge-Attitude and Practices in the Awash Basin, Eastern Ethiopia	BACKGROUND: Rabies is a viral zoonosis that has been described in limited numbers of studies in Ethiopia at large and among pastoralists in particular. This study assessed dog demography, bite wound prevalence and management, potential risk factors of disease transmission and knowledge attitude practice towards rabies among urban dwellers, pastoralists and health workers in Awash, Eastern Ethiopi…	PLoS Negl Trop Dis	PLoS neglected tropical diseases	2016	Feb	10.1371/journal.pntd.0004471	1935-2727	2	10	e0004471
Lolli, C.,Marenzoni, M. L.,Strona, P.,Lappo, P. G.,Etiang, P.,Diverio, S.	Infections and risk factors for livestock with species of Anaplasma, Babesia and Brucella under semi-nomadic rearing in Karamoja Region, Uganda	A survey was conducted to estimate the prevalence of Anaplasma, Babesia and Brucella spp. infections in cattle, goats and sheep in the Karamoja Region of Uganda and to identify possible risk factors existing in this semi-nomadic and pastoral area. Low cost laboratory tests were used to diagnose infections (Rose Bengal test for Brucella spp. antibodies and direct microscopic examination for Anapla…	Trop Anim Health Prod	Tropical animal health and production	2016	Mar	10.1007/s11250-016-1005-x	0049-4747	3	48	603-11
Eguale, T.,Engidawork, E.,Gebreyes, W. A.,Asrat, D.,Alemayehu, H.,Medhin, G.,Johnson, R. P.,Gunn, J. S.	Fecal prevalence, serotype distribution and antimicrobial resistance of Salmonellae in dairy cattle in central Ethiopia	BACKGROUND: Salmonellae are major worldwide zoonotic pathogens infecting a wide range of vertebrate species including humans. Consumption of contaminated dairy products and contact with dairy cattle represent a common source of non-typhoidal Salmonella infection in humans. Despite a large number of small-scale dairy farms in Addis Ababa and its surrounding districts, little is known about the sta…	BMC Microbiol	BMC microbiology	2016	Feb 16	10.1186/s12866-016-0638-2	1471-2180		16	20
Ahmed, S. S.,Soghaier, M. A.,Mohammed, S.,Khogali, H. S.,Osman, M. M.,Abdalla, A. M.	Concomitant outbreaks of yellow fever and hepatitis E virus in Darfur States, Sudan, 2012	INTRODUCTION: Yellow fever (YF) is a vector-borne disease transmitted to humans by infected Aedes mosquitoes, while hepatitis E virus (HEV) is a waterborne disease that is transmitted through the fecal-oral route. Both diseases have very close clinical presentation, namely fever, jaundice, malaise, and dark urine; they differ in severity and outcome. METHODOLOGY: In this cross-sectional, laborato…	J Infect Dev Ctries	Journal of infection in developing countries	2016	Jan 31	10.3855/jidc.6342	1972-2680	1	10	24-9
Tsegay, K.,Potts, A. D.,Aklilu, N.,Lotter, C.,Gummow, B.	Circulating serovars of Leptospira in cart horses of central and southern Ethiopia and associated risk factors	Little work has been done on diseases of horses in Ethiopia or tropical regions of the world. Yet, Ethiopia has the largest horse population in Africa and their horses play a pivotal role in their economy as traction animals. A serological and questionnaire survey was therefore conducted to determine the circulating serovars of Leptospira and their association with potential risk factors in the c…	Prev Vet Med	Preventive veterinary medicine	2016	Mar 1	10.1016/j.prevetmed.2016.01.009	0167-5877		125	106-15
Munyua, P. M.,Murithi, R. M.,Ithondeka, P.,Hightower, A.,Thumbi, S. M.,Anyangu, S. A.,Kiplimo, J.,Bett, B.,Vrieling, A.,Breiman, R. F.,Njenga, M. K.	Predictive Factors and Risk Mapping for Rift Valley Fever Epidemics in Kenya	BACKGROUND: To-date, Rift Valley fever (RVF) outbreaks have occurred in 38 of the 69 administrative districts in Kenya. Using surveillance records collected between 1951 and 2007, we determined the risk of exposure and outcome of an RVF outbreak, examined the ecological and climatic factors associated with the outbreaks, and used these data to develop an RVF risk map for Kenya. METHODS: Exposure …	PLoS One	PloS one	2016		10.1371/journal.pone.0144570	1932-6203	1	11	e0144570
Kungu, J. M.,Dione, M. M.,Ejobi, F.,Harrison, L. J.,Poole, E. J.,Pezo, D.,Grace, D.	Sero-prevalence of Taenia spp. cysticercosis in rural and urban smallholder pig production settings in Uganda	The pork tapeworm, Taenia solium, is prevalent in Uganda although the prevalence has not been determined in all areas of the country. A cross-sectional study, to determine the sero-prevalence of the parasite in pigs kept under rural and urban production settings, was carried out in three Ugandan districts, Masaka, Mukono and Kamuli. Serum samples from 1185 pigs were tested for the presence of T. …	Acta Trop	Acta tropica	2017	Jan	10.1016/j.actatropica.2016.01.016	0001-706x		165	110-115
Tigre, W.,Deresa, B.,Haile, A.,Gabriel, S.,Victor, B.,Pelt, J. V.,Devleesschauwer, B.,Vercruysse, J.,Dorny, P.	Molecular characterization of Echinococcus granulosus s.l. cysts from cattle, camels, goats and pigs in Ethiopia	Cystic Echinococcosis (CE) caused by Echinococcus granulosus sensu lato (s.l.) is a neglected helminth zoonosis affecting humans and various animal species. Human CE has been reported in almost all countries of sub-Saharan Africa but its prevalence and public health impact are subject to large geographical variations. The reasons for these differences are not well understood; among other factors,…	Vet Parasitol	Veterinary parasitology	2016	Jan 15	10.1016/j.vetpar.2015.10.022	0304-4017		215	17-21
Menon, S.,Rossi, R.,Nshimyumukiza, L.,Zinszer, K.	Revisiting zoonotic human African trypanosomiasis control in Uganda	OBJECTIVES: Human migration and concomitant HIV infections are likely to bring about major changes in the epidemiology of zoonotic parasitic infections. Human African trypanosomiasis (HAT) control is particularly fraught with intricacies. The primarily zoonotic form, T.b. rhodesiense, and the non-zoonotic T.b. gambiense co-exist in Northern Uganda, leading to a potential geographic and genetic ov…	J Public Health Policy	Journal of public health policy	2016	Feb	10.1057/jphp.2015.39	0197-5897	1	37	51-67
Ng'ang'a, C. M.,Bukachi, S. A.,Bett, B. K.	Lay perceptions of risk factors for Rift Valley fever in a pastoral community in northeastern Kenya	BACKGROUND: Human behavioral factors have been found to be central in the transmission of Rift Valley fever. Consumption of contaminated meat and milk in particular have been identified as one of the key risk factors for the transmission of Rift Valley fever in humans. In pastoral communities, livestock is the main source of livelihood from which many benefits such as food as well as economic and…	BMC Public Health	BMC public health	2016	Jan 13	10.1186/s12889-016-2707-8	1471-2458		16	32
Phillips, R. M.,Vujcic, J.,Boscoe, A.,Handzel, T.,Aninyasi, M.,Cookson, S. T.,Blanton, C.,S. Blum L,Ram, P. K.	Soap is not enough: handwashing practices and knowledge in refugee camps, Maban County, South Sudan	BACKGROUND: Refugees are at high risk for communicable diseases due to overcrowding and poor water, sanitation, and hygiene conditions. Handwashing with soap removes pathogens from hands and reduces disease risk. A hepatitis E outbreak in the refugee camps of Maban County, South Sudan in 2012 prompted increased hygiene promotion and improved provision of soap, handwashing stations, and latrines. …	Confl Health	Conflict and health	2015		10.1186/s13031-015-0065-2	1752-1505 (Print) 1752-1505		9	39
Debela, E.,Abdulahi, B.,Megersa, B.,Kumsa, B.,Abunna, F.,Sheferaw, D.,Regassa, A.	Hydatidosis of camel (Camelus dromedarius) at Jijiga municipal abattoir, Eastern Ethiopia: prevalence, associated risk factors and financial implication	A cross-sectional study was conducted from November 2010 to May 2011 to estimate the prevalence of camel hydatidosis, associated risk factors and financial loss in Jijiga municipal abattoir, Somali Regional State, Eastern Ethiopia. Accordingly, of the total 400 inspected camel, 92 (23 %) camels and 109 organs were positive for hydatid cyst with the highest proportion recorded in lung (56 %) follo…	J Parasit Dis	Journal of parasitic diseases : official organ of the Indian Society for Parasitology	2015	Dec	10.1007/s12639-014-0430-x	0971-7196 (Print) 0971-7196	4	39	730-5
Lwande, O. W.,Paul, G. O.,Chiyo, P. I.,Ng'ang'a, E.,Otieno, V.,Obanda, V.,Evander, M.	Spatio-temporal variation in prevalence of Rift Valley fever: a post-epidemic serum survey in cattle and wildlife in Kenya	BACKGROUND: Rift Valley fever (RVF) is a fatal arthropod-borne zoonotic disease of livestock and humans. Since the identification of RVF in Kenya in the 1930s, repeated epizootics and epidemics coinciding with El Nino events have occurred in several locations in Africa and Saudi Arabia, causing mass deaths of livestock and humans. RVF is of great interest worldwide because of its negative effect …	Infect Ecol Epidemiol	Infection ecology & epidemiology	2015		10.3402/iee.v5.30106	2000-8686 (Print) 2000-8686		5	30106
Wardrop, N. A.,Thomas, L. F.,Atkinson, P. M.,de Glanville, W. A.,Cook, E. A.,Wamae, C. N.,Gabriel, S.,Dorny, P.,Harrison, L. J.,Fevre, E. M.	The Influence of Socio-economic, Behavioural and Environmental Factors on Taenia spp. Transmission in Western Kenya: Evidence from a Cross-Sectional Survey in Humans and Pigs	UNLABELLED: Taenia spp. infections, particularly cysticercosis, cause considerable health impacts in endemic countries. Despite previous evidence of spatial clustering in cysticercosis and the role of environmental factors (e.g. temperature and humidity) in the survival of eggs, little research has explored these aspects of Taenia spp. EPIDEMIOLOGY: In addition, there are significant gaps in our …	PLoS Negl Trop Dis	PLoS neglected tropical diseases	2015	Dec	10.1371/journal.pntd.0004223	1935-2727	12	9	e0004223
Seyoum, E. T.,Woldetsadik, D. A.,Mekonen, T. K.,Gezahegn, H. A.,Gebreyes, W. A.	Prevalence of Listeria monocytogenes in raw bovine milk and milk products from central highlands of Ethiopia	INTRODUCTION: Listeria monocytogenes is of major significance in human and veterinary medicine. Most human Listeria infections are foodborne and the association of contaminated milk and dairy produce consumption with human listeriosis is noteworthy. In Ethiopia, there is limited data regarding the prevalence of L. monocytogenes in raw bovine milk and dairy products. The aim of this study was, the…	J Infect Dev Ctries	Journal of infection in developing countries	2015	Nov 30	10.3855/jidc.6211	1972-2680	11	9	1204-9
Omballa, V. O.,Musyoka, R. N.,Vittor, A. Y.,Wamburu, K. B.,Wachira, C. M.,Waiboci, L. W.,Abudo, M. U.,Juma, B. W.,Kim, A. A.,Montgomery, J. M.,Breiman, R. F.,Fields, B. S.	Serologic Evidence of the Geographic Distribution of Bacterial Zoonotic Agents in Kenya, 2007	Diseases of zoonotic origin contribute to the burden of febrile illnesses in developing countries. We evaluated serologic evidence of exposure to Bacillus anthracis, Brucella spp., spotted fever group rickettsioses (SFGR), and typhus group rickettsioses (TGR) from samples of persons aged 15-64 years collected during a nationwide human immunodeficiency virus (HIV) serosurvey conducted in 2007 in K…	Am J Trop Med Hyg	The American journal of tropical medicine and hygiene	2016	Jan	10.4269/ajtmh.15-0320	0002-9637	1	94	43-51
Mengistu, A.,Enquselassi, F.,Aseffa, A.,Beyen, D.	BOVINE TUBERCULOSIS (BTB) AS A RISK FACTOR FOR DEVELOPING TUBERCULOSIS IN HUMANS IN THE RURAL COMMUNITY OF ETHIOPIA: A CASE-CONTROL STUDY	AIM: The current study aimed at assessing BTB as a possible risk factor for human TB in the rural community of North Eastern and Western parts of Ethiopia. METHOD: A case-control design was conducted among cattle owning households with TB and without TB. Comparative cervical intradermal test using purified protein derivatives were used to test cattle. Reading of the reaction was done 72 +/- 4hrs …	Ethiop Med J	Ethiopian medical journal	2015	Jan		0014-1755 (Print) 0014-1755	1	53	1-8
Patel, R. C.,Kamili, S.,Teshale, E.	Hepatitis E virus infections in children age 0-15, Uganda outbreak, 2007	BACKGROUND: The epidemiology of hepatitis E virus (HEV) infections among children is not well understood, with some studies reporting that hepatitis E infections do not affect children. OBJECTIVES: We analyzed seroepidemiologic data collected during a hepatitis E outbreak in Uganda to determine prevalence of past and recent HEV infections among children aged 0-15 years. STUDY DESIGN: Individuals …	J Clin Virol	Journal of clinical virology : the official publication of the Pan American Society for Clinical Virology	2015	Dec	10.1016/j.jcv.2015.11.001	1386-6532		73	112-114
Thomas, L. F.,Harrison, L. J.,Toye, P.,de Glanville, W. A.,Cook, E. A.,Wamae, C. N.,Fevre, E. M.	Prevalence of Taenia solium cysticercosis in pigs entering the food chain in western Kenya	Three hundred forty-three pigs slaughtered and marketed in western Kenya were subjected to lingual examination and HP10 Ag-ELISA for the serological detection of Taenia solium antigen. When estimates were adjusted for the sensitivity and specificity of the diagnostic assays, prevalence of T. solium cysticercosis estimated by lingual exam and HP10 Ag-ELISA was between 34.4% (95% confidence interva…	Trop Anim Health Prod	Tropical animal health and production	2016	Jan	10.1007/s11250-015-0949-6	0049-4747	1	48	233-8
Abdi, I. H.,Affognon, H. D.,Wanjoya, A. K.,Onyango-Ouma, W.,Sang, R.	Knowledge, Attitudes and Practices (KAP) on Rift Valley Fever among Pastoralist Communities of Ijara District, North Eastern Kenya	Outbreaks of Rift Valley fever (RVF), a mosquito-borne viral zoonosis, have previously been associated with unusually heavy rainfall and extensive flooding. The disease is a serious public health problem in Africa and the Middle East, and is a potential global health threat. In Kenya, outbreaks of the disease have disproportionately affected impoverished pastoralist communities. This study sought…	PLoS Negl Trop Dis	PLoS neglected tropical diseases	2015	Nov	10.1371/journal.pntd.0004239	1935-2727	11	9	e0004239
Gebregiorgis, A.,Tessema, T. S.	Characterization of Escherichia coli isolated from calf diarrhea in and around Kombolcha, South Wollo, Amhara Region, Ethiopia	This study was carried out from October 2012 to end of February 2013 in and around Kombolcha, Amhara regional state, Ethiopia, using a total of 201 neonatal calves aged 1 day to 4 months and suffering from diarrhea. The objectives of the study were to isolate Escherichia coli from diarrheic calves, and to determine E. coli biotypes and risk factors associated with its isolation. The fecal samples…	Trop Anim Health Prod	Tropical animal health and production	2016	Feb	10.1007/s11250-015-0946-9	0049-4747	2	48	273-81
Eguale, T.,Gebreyes, W. A.,Asrat, D.,Alemayehu, H.,Gunn, J. S.,Engidawork, E.	Non-typhoidal Salmonella serotypes, antimicrobial resistance and co-infection with parasites among patients with diarrhea and other gastrointestinal complaints in Addis Ababa, Ethiopia	BACKGROUND: Non-typhoidal Salmonella (NTS) is an important public health problem worldwide. Consumption of animal-derived food products and direct and/or indirect contact with animals are the major routes of acquiring infection with NTS. Published information, particularly on the serotype distribution of NTS among human patients with gastroenteritis and associated risk factors, is scarce in Ethio…	BMC Infect Dis	BMC infectious diseases	2015	Nov 4	10.1186/s12879-015-1235-y	1471-2334		15	497
Oba, P.,Ejobi, F.,Omadang, L.,Chamai, M.,Okwi, A. L.,Othieno, E.,Inangolet, F. O.,Ocaido, M.	Prevalence and risk factors of Echinococcus granulosus infection in dogs in Moroto and Bukedea districts in Uganda	A cross sectional study was conducted in Moroto and Bukedea districts of Uganda from May to September 2013 to determine the prevalence and risk factors of Echinococcus granulosus infection in dogs. Fresh dog faecal samples were collected, preserved in 70 % ethanol, and later screened for presence of taeniid eggs using zinc chloride floatation method. Positive samples were confirmed by a copro-PCR…	Trop Anim Health Prod	Tropical animal health and production	2016	Feb	10.1007/s11250-015-0943-z	0049-4747	2	48	249-54
Gray, G. C.,Anderson, B. D.,LaBeaud, A. D.,Heraud, J. M.,Fevre, E. M.,Andriamandimby, S. F.,Cook, E. A.,Dahir, S.,de Glanville, W. A.,Heil, G. L.,Khan, S. U.,Muiruri, S.,Olive, M. M.,Thomas, L. F.,Merrill, H. R.,Merrill, M. L.,Richt, J. A.	Seroepidemiological Study of Interepidemic Rift Valley Fever Virus Infection Among Persons with Intense Ruminant Exposure in Madagascar and Kenya	In this cross-sectional seroepidemiological study we sought to examine the evidence for circulation of Rift Valley fever virus (RVFV) among herders in Madagascar and Kenya. From July 2010 to June 2012, we enrolled 459 herders and 98 controls (without ruminant exposures) and studied their sera (immunoglobulin G [IgG] and IgM through enzyme-linked immunosorbent assay [ELISA] and plaque reduction ne…	Am J Trop Med Hyg	The American journal of tropical medicine and hygiene	2015	Dec	10.4269/ajtmh.15-0383	0002-9637	6	93	1364-70
Bardosh, K. L.	Deadly Flies, Poor Profits, and Veterinary Pharmaceuticals: Sustaining the Control of Sleeping Sickness in Uganda	Efforts to control neglected tropical diseases have increasingly focused on questions of implementation. But how should we conceptualize the implementation process? Drawing on ethnographic fieldwork between 2010 and 2012, in this article I explore efforts by a small-scale public-private partnership to use private veterinarians to sustainably control zoonotic sleeping sickness in Uganda. With a fu…	Med Anthropol	Medical anthropology	2016	Jul-Aug	10.1080/01459740.2015.1101461	0145-9740	4	35	338-52
Wanzala, S. I.,Nakavuma, J.,Travis, D. A.,Kia, P.,Ogwang, S.,Sreevatsan, S.	Draft Genome Sequences of Mycobacterium bovis BZ 31150 and Mycobacterium bovis B2 7505, Pathogenic Bacteria Isolated from Archived Captive Animal Bronchial Washes and Human Sputum Samples in Uganda	Bovine tuberculosis (BTB), a zoonotic infection of cattle caused by Mycobacterium bovis, results in losses of $3 billion to the global agricultural industry and represents the fourth most important livestock disease worldwide. M. bovis as a source of human infection is likely underreported due to the culture medium conditions used to isolate the organism from sputum or other sample sources. We re…	Genome Announc	Genome announcements	2015	Oct 8	10.1128/genomeA.01102-15	2169-8287 (Print)	5	3
Kariuki, S.,Onsare, R. S.	Epidemiology and Genomics of Invasive Nontyphoidal Salmonella Infections in Kenya	BACKGROUND: In Kenya, invasive nontyphoidal Salmonella (iNTS) disease causes severe bacteremic illness among adults with human immunodeficiency virus (HIV) and especially among children <5 years of age coinfected with HIV or malaria, or who are compromised by sickle cell disease or severe malnutrition. The incidence of iNTS disease in children ranges from 166 to 568 cases per 100,000 persons per …	Clin Infect Dis	Clinical infectious diseases : an official publication of the Infectious Diseases Society of America	2015	Nov 1	10.1093/cid/civ711	1058-4838		61 Suppl 4	S317-24
Oneko, M.,Kariuki, S.,Muturi-Kioi, V.,Otieno, K.,Otieno, V. O.,Williamson, J. M.,Folster, J.,Parsons, M. B.,Slutsker, L.,Mahon, B. E.,Hamel, M. J.	Emergence of Community-Acquired, Multidrug-Resistant Invasive Nontyphoidal Salmonella Disease in Rural Western Kenya, 2009-2013	BACKGROUND: Nontyphoidal Salmonella (NTS), mainly serotypes Typhimurium and Enteritidis, cause invasive infections with high mortality in children in sub-Saharan Africa. Multidrug resistance is common, and resistance to third-generation cephalosporins has emerged. METHODS: We reviewed clinical features, outcomes, and antimicrobial resistance patterns in invasive NTS infections among children aged…	Clin Infect Dis	Clinical infectious diseases : an official publication of the Infectious Diseases Society of America	2015	Nov 1	10.1093/cid/civ674	1058-4838		61 Suppl 4	S310-6
Verani, J. R.,Toroitich, S.,Auko, J.,Kiplang'at, S.,Cosmas, L.,Audi, A.,Mogeni, O. D.,Aol, G.,Oketch, D.,Odiembo, H.,Katieno, J.,Wamola, N.,Onyango, C. O.,Juma, B. W.,Fields, B. S.,Bigogo, G.,Montgomery, J. M.	Burden of Invasive Nontyphoidal Salmonella Disease in a Rural and Urban Site in Kenya, 2009-2014	BACKGROUND: Invasive infections with nontyphoidal Salmonella (NTS) lead to bacteremia in children and adults and are an important cause of illness in Africa; however, few data on the burden of NTS bacteremia are available. We sought to determine the burden of invasive NTS disease in a rural and urban setting in Kenya. METHODS: We conducted the study in a population-based surveillance platform in …	Clin Infect Dis	Clinical infectious diseases : an official publication of the Infectious Diseases Society of America	2015	Nov 1	10.1093/cid/civ728	1058-4838		61 Suppl 4	S302-9
Muthumbi, E.,Morpeth, S. C.,Ooko, M.,Mwanzu, A.,Mwarumba, S.,Mturi, N.,Etyang, A. O.,Berkley, J. A.,Williams, T. N.,Kariuki, S.,Scott, J. A.	Invasive Salmonellosis in Kilifi, Kenya	BACKGROUND: Invasive salmonelloses are a major cause of morbidity and mortality in Africa, but the incidence and case fatality of each disease vary markedly by region. We aimed to describe the incidence, clinical characteristics, and antimicrobial susceptibility patterns of invasive salmonelloses among children and adults in Kilifi, Kenya. METHODS: We analyzed integrated clinical and laboratory r…	Clin Infect Dis	Clinical infectious diseases : an official publication of the Infectious Diseases Society of America	2015	Nov 1	10.1093/cid/civ737	1058-4838		61 Suppl 4	S290-301
Onchiri, F. M.,Pavlinac, P. B.,Singa, B. O.,Naulikha, J. M.,Odundo, E. A.,Farquhar, C.,Richardson, B. A.,John-Stewart, G.,Walson, J. L.	Low Bacteremia Prevalence Among Febrile Children in Areas of Differing Malaria Transmission in Rural Kenya: A Cross-Sectional Study	BACKGROUND: With malaria declining, other causes of fever may account for a substantial portion of severe childhood illness in sub-Saharan Africa. We determined prevalence, etiologies, and correlates of bacteremia among children in Western Kenya. METHODS: In a cross-sectional study, febrile children aged 6 months to 15 years presenting to Kisii (low malaria endemicity) and Homabay (high malaria e…	J Pediatric Infect Dis Soc	Journal of the Pediatric Infectious Diseases Society	2016	Dec	10.1093/jpids/piv043	2048-7193	4	5	385-394
Kumsa, B.,Socolovschi, C.,Almeras, L.,Raoult, D.,Parola, P.	Occurrence and Genotyping of Coxiella burnetii in Ixodid Ticks in Oromia, Ethiopia	This study was conducted from September 2011 to March 2014 to address the occurrence and genotypes of Coxiella burnetii using molecular methods in ticks collected from domestic animals in Ethiopia. Ticks were tested for C. burnetii by quantitative real-time polymerase chain reaction (qPCR) targeting two different genes followed by multispacer sequence typing (MST). An overall prevalence of 6.4% (…	Am J Trop Med Hyg	The American journal of tropical medicine and hygiene	2015	Nov	10.4269/ajtmh.14-0758	0002-9637	5	93	1074-81
Tumwine, G.,Matovu, E.,Kabasa, J. D.,Owiny, D. O.,Majalija, S.	Human brucellosis: sero-prevalence and associated risk factors in agro-pastoral communities of Kiboga District, Central Uganda	BACKGROUND: Brucellosis remains a neglected zoonotic disease among agro-pastoral communities where unprocessed milk and milk products are consumed. A cross-sectional study was carried out in Kiboga district to determine the seroprevalence and risk factors associated with human brucellosis in communities where livestock rearing in a common practice. METHODS: A total of 235 participants were involv…	BMC Public Health	BMC public health	2015	Sep 15	10.1186/s12889-015-2242-z	1471-2458		15	900
Dirar, B. G.,Nasinyama, G. W.,Gelalcha, B. D.	Seroprevalence and risk factors for brucellosis in cattle in selected districts of Jimma zone, Ethiopia	A cross-sectional study was carried out in Jimma town and Chora Botor district of Jimma zone from February 2014 to May 2014 to determine seroprevalence and risk factors of brucellosis in cattle. A total of 348 blood samples (174 each from zebu and crossbreed) were collected. The sera were separated and screened by Rose Bengal plate test (RBPT), and positive sera were retested by complement fixati…	Trop Anim Health Prod	Tropical animal health and production	2015	Dec	10.1007/s11250-015-0910-8	0049-4747	8	47	1615-9
Asiimwe, B. B.,Kansiime, C.,Rwego, I. B.	Risk factors for human brucellosis in agro-pastoralist communities of south western Uganda: a case-control study	BACKGROUND: Brucellosis is a zoonosis of veterinary, public health and economic significance in most developing countries. The disease can result in permanent and disabling sequelae and considerable medical expenses in addition to loss of income due to loss of working hours. A case-control study was conducted in Nyabushozi, Kiruhura district, Uganda, so as to determine the risk factors for transm…	BMC Res Notes	BMC research notes	2015	Sep 4	10.1186/s13104-015-1361-z	1756-0500		8	405
Kansiime, C.,Rutebemberwa, E.,Asiimwe, B. B.,Makumbi, F.,Bazira, J.,Mugisha, A.	Annual trends of human brucellosis in pastoralist communities of south-western Uganda: a retrospective ten-year study	BACKGROUND: Human brucellosis is prevalent in both rural and urban Uganda, yet most cases of the disease in humans go unnoticed and untreated because of inaccurate diagnosis, which is often due to the disease not manifesting in any symptoms. This study was undertaken to describe trends in laboratory-confirmed human brucellosis cases at three health facilities in pastoralist communities in South-w…	Infect Dis Poverty	Infectious diseases of poverty	2015	Aug 31	10.1186/s40249-015-0072-y	2095-5162 (Print) 2049-9957		4	39
Digafe, R. T.,Kifelew, L. G.,Mechesso, A. F.	Knowledge, attitudes and practices towards rabies: questionnaire survey in rural household heads of Gondar Zuria District, Ethiopia	BACKGROUND: Rabies is a fatal animal disease of significant public health importance. Domestic dogs are the main reservoir and transmitter of this disease particularly in developing countries. Even though rabies is a highly fatal disease, it is a preventable disease. Community awareness about rabies is one of the key components for prevention. This study describes the knowledge, attitudes and pra…	BMC Res Notes	BMC research notes	2015	Sep 2	10.1186/s13104-015-1357-8	1756-0500		8	400
Gilchrist, J. J.,Mills, T. C.,Naranbhai, V.,Chapman, S. J.,Fairfax, B. P.,Knight, J. C.,Williams, T. N.,Scott, J. A.,MacLennan, C. A.,Rautanen, A.,Hill, A. V.	Genetic variants associated with non-typhoidal Salmonella bacteraemia in African children	BACKGROUND: Non-typhoidal Salmonella (NTS) causes invasive and frequently fatal disease in African children. Existing strategies to prevent, diagnose, and treat NTS disease are inadequate. An improved understanding of the biology of invasive Salmonella infection will facilitate the development of novel NTS control measures. Despite evidence in mice and man showing a clear role for host genetics i…	Lancet	Lancet (London, England)	2015	Feb 26	10.1016/s0140-6736(15)60328-2	0140-6736		385 Suppl 1	S13
Assefa, H.,Mulate, B.,Nazir, S.,Alemayehu, A.	Cystic echinococcosis amongst small ruminants and humans in central Ethiopia	This study was conducted to determine the prevalence of cystic echinococcosis (CE) in small ruminants and humans in Addis Ababa, central Ethiopia. A cross-sectional study involving systematic random sampling was conducted to estimate the prevalence of CE in 512 small ruminants (262 sheep and 250 goats) slaughtered at Addis Ababa Abattoir Enterprise between October 2011 and March 2012. Hydatid cys…	Onderstepoort J Vet Res	The Onderstepoort journal of veterinary research	2015	Aug 21	10.4102/ojvr.v82i1.949	0030-2465	1	82	E1-7
Awoke, K.,Nibret, E.,Munshea, A.	Sero-prevalence and associated risk factors of Toxoplasma gondii infection among pregnant women attending antenatal care at Felege Hiwot Referral Hospital, northwest Ethiopia	OBJECTIVE: To determine the prevalence of toxoplasmosis and to assess the possible risk factors associated with the infection among pregnant women attending antenatal care center at Felege Hiwot Referral Hospital, Bahir Dar town, northwest Ethiopia. METHODS: A hospital based cross-sectional study was designed to determine the prevalence of toxoplasmosis among pregnant women. Three hundred eighty …	Asian Pac J Trop Med	Asian Pacific journal of tropical medicine	2015	Jul	10.1016/j.apjtm.2015.06.014	1995-7645	7	8	549-54
Zirintunda, G.,Ekou, J.	Occurrence of porcine cysticercosis in free-ranging pigs delivered to slaughter points in Arapai, Soroti district, Uganda	Poverty, hunger and the need for production of pigs with meagre or zero inputs have made most farmers release their pigs to range freely, thus creating a pig-human cycle that maintains Taenia solium, the pig tapeworm and cause of porcine cysticercosis, in the ecosystem. A preliminary study was designed to establish the prevalence of porcine cysticercosis by postmortem examination of the tongue an…	Onderstepoort J Vet Res	The Onderstepoort journal of veterinary research	2015	Jun 11	10.4102/ojvr.v82i1.888	0030-2465	1	82	888
Kansiime, C.,Atuyambe, L. M.,Asiimwe, B. B.,Mugisha, A.,Mugisha, S.,Guma, V.,Rwego, I. B.,Rutebemberwa, E.	Community Perceptions on Integrating Animal Vaccination and Health Education by Veterinary and Public Health Workers in the Prevention of Brucellosis among Pastoral Communities of South Western Uganda	BACKGROUND: Brucellosis is a zoonotic disease of veterinary, public health, and economic significance in most developing countries, yet there are few studies that show integrated human and veterinary health care intervention focusing on integration at both activity and actors levels. The aim of our study, therefore, was to explore community perceptions on integration of animal vaccination and hea…	PLoS One	PloS one	2015		10.1371/journal.pone.0132206	1932-6203	7	10	e0132206
Njoroge, S. M.,Boinett, C. J.,Made, L. F.,Ouko, T. T.,Fevre, E. M.,Thomson, N. R.,Kariuki, S.	A putative, novel coli surface antigen 8B (CS8B) of enterotoxigenic Escherichia coli	Enterotoxigenic Escherichia coli (ETEC) strains harbor multiple fimbriae and pili to mediate host colonization, including the type IVb pilus, colonization factor antigen III (CFA/III). Not all colonization factors are well characterized or known in toxin positive ETEC isolates, which may have an impact identifying ETEC isolates based on molecular screening of these biomarkers. We describe a novel…	Pathog Dis	Pathogens and disease	2015	Oct	10.1093/femspd/ftv047	2049-632x	7	73
Gadisa, E.,Tsegaw, T.,Abera, A.,Elnaiem, D. E.,den Boer, M.,Aseffa, A.,Jorge, A.	Eco-epidemiology of visceral leishmaniasis in Ethiopia	Visceral leishmaniasis (VL, Kala-azar) is one of the growing public health challenges in Ethiopia with over 3.2 million people at risk and estimated up to 4000 new cases per year. Historically, VL was known as the diseases of the lowlanders; in the lower and upper Kola agro-ecological zones of Ethiopia. The 2005-07 out breaks in highlands of Libo Kemkem and Fogera, in the Woina Degas, that affect…	Parasit Vectors	Parasites & vectors	2015	Jul 19	10.1186/s13071-015-0987-y	1756-3305		8	381
Ochieng, C.,Ahenda, P.,Vittor, A. Y.,Nyoka, R.,Gikunju, S.,Wachira, C.,Waiboci, L.,Umuro, M.,Kim, A. A.,Nderitu, L.,Juma, B.,Montgomery, J. M.,Breiman, R. F.,Fields, B.	Seroprevalence of Infections with Dengue, Rift Valley Fever and Chikungunya Viruses in Kenya, 2007	Arthropod-borne viruses are a major constituent of emerging infectious diseases worldwide, but limited data are available on the prevalence, distribution, and risk factors for transmission in Kenya and East Africa. In this study, we used 1,091 HIV-negative blood specimens from the 2007 Kenya AIDS Indicator Survey (KAIS 2007) to test for the presence of IgG antibodies to dengue virus (DENV), chiku…	PLoS One	PloS one	2015		10.1371/journal.pone.0132645	1932-6203	7	10	e0132645
Beltrame, A.,Venturini, S.,Crichiutti, G.,Meroni, V.,Buonfrate, D.,Bassetti, M.	Recurrent seizures during acute acquired toxoplasmosis in an immunocompetent traveller returning from Africa	INTRODUCTION: We report an unusual case of acute acquired toxoplasmosis (AAT) presenting as lymphadenopathy and recurrent seizures in an immunocompetent 15-year-old boy. MATERIALS AND METHODS: The patient reported an 18-day vacation to Africa (Ethiopia), 39 days prior to the first seizure. Electroencephalogram (EEG) showed sporadic single-spike or sharp-wave paroxysms and the magnetic resonance i…	Infection	Infection	2016	Apr	10.1007/s15010-015-0821-7	0300-8126	2	44	259-62
Brena, M. C.,Mekonnen, Y.,Bettridge, J. M.,Williams, N. J.,Wigley, P.,Sisay Tessema, T.,Christley, R. M.	Changing risk of environmental Campylobacter exposure with emerging poultry production systems in Ethiopia	Campylobacter is a leading cause of diarrhoea, and its presence in chickens is a significant risk for zoonotic infection. Poultry production is becoming increasingly intensive in Ethiopia and is incorporating more high-producing breeds into traditionally managed smallholdings, especially in peri-urban areas. This cross-sectional study sampled 219 household environments in one peri-urban and two r…	Epidemiol Infect	Epidemiology and infection	2016	Feb	10.1017/s0950268815001429	0950-2688	3	144	567-75
Adugna, A.,Kibret, M.,Abera, B.,Nibret, E.,Adal, M.	Antibiogram of E. coli serotypes isolated from children aged under five with acute diarrhea in Bahir Dar town	BACKGROUND: Diarrheal disease and its complications remain a major cause of morbidity and mortality in children. The prevalence and antibiogram of E. coli as causative agents of diarrhea vary from region to region, and even within countries in the same geographical area. OBJECTIVES: To determine the serotype and antimicrobial susceptibility of E. coli in children under-five years of age. METHODS:…	Afr Health Sci	African health sciences	2015	Jun	10.4314/ahs.v15i2.45	1680-6905	2	15	656-64
Kassahun, Y.,Mattiangeli, V.,Ameni, G.,Hailu, E.,Aseffa, A.,Young, D. B.,Hewinson, R. G.,Vordermeier, H. M.,Bradley, D. G.	Admixture mapping of tuberculosis and pigmentation-related traits in an African-European hybrid cattle population	Admixture mapping affords a powerful approach to genetic mapping of complex traits and may be particularly suited to investigation in cattle where many breeds and populations are hybrids of the two divergent ancestral genomes, derived from Bos taurus and Bos indicus. Here we design a minimal genome wide SNP panel for tracking ancestry in recent hybrids of Holstein-Friesian and local Arsi zebu in …	Front Genet	Frontiers in genetics	2015		10.3389/fgene.2015.00210	1664-8021 (Print) 1664-8021		6	210
Odhiambo, C.,Venter, M.,Lwande, O.,Swanepoel, R.,Sang, R.	Phylogenetic analysis of Bunyamwera and Ngari viruses (family Bunyaviridae, genus Orthobunyavirus) isolated in Kenya	Orthobunyaviruses, tri-segmented, negative-sense RNA viruses, have long been associated with mild to severe human disease in Africa, but not haemorrhagic fever. However, during a Rift Valley fever outbreak in East Africa in 1997-1998, Ngari virus was isolated from two patients and antibody detected in several others with haemorrhagic fever. The isolates were used to identify Ngari virus as a natu…	Epidemiol Infect	Epidemiology and infection	2016	Jan	10.1017/s0950268815001338	0950-2688	2	144	389-95
Kabeta, T.,Deresa, B.,Tigre, W.,Ward, M. P.,Mor, S. M.	Knowledge, Attitudes and Practices of Animal Bite Victims Attending an Anti-rabies Health Center in Jimma Town, Ethiopia	BACKGROUND: Rabies is an important but preventable cause of death in Ethiopia. We assessed the knowledge, attitudes and practices of animal bite victims attending an anti-rabies health center in Jimma Town, Ethiopia. METHODOLOGY/PRINCIPAL FINDINGS: Between July 2012 and March 2013 a cross-sectional questionnaire was administered to 384 bite victims or their guardians in the case of minors (aged <…	PLoS Negl Trop Dis	PLoS neglected tropical diseases	2015		10.1371/journal.pntd.0003867	1935-2727	6	9	e0003867
Osoro, E. M.,Munyua, P.,Omulo, S.,Ogola, E.,Ade, F.,Mbatha, P.,Mbabu, M.,Ng'ang'a, Z.,Kairu, S.,Maritim, M.,Thumbi, S. M.,Bitek, A.,Gaichugi, S.,Rubin, C.,Njenga, K.,Guerra, M.	Strong Association Between Human and Animal Brucella Seropositivity in a Linked Study in Kenya, 2012-2013	Brucellosis is a common bacterial zoonotic infection but data on the prevalence among humans and animals is limited in Kenya. A cross-sectional survey was conducted in three counties practicing different livestock production systems to simultaneously assess the seroprevalence of, and risk factors for brucellosis among humans and their livestock (cattle, sheep, camels, and goats). A two-stage clus…	Am J Trop Med Hyg	The American journal of tropical medicine and hygiene	2015	Aug	10.4269/ajtmh.15-0113	0002-9637	2	93	224-31
Kabi, F.,Muwanika, V.,Masembe, C.	Spatial distribution of Brucella antibodies with reference to indigenous cattle populations among contrasting agro-ecological zones of Uganda	Indigenous cattle populations exhibit various degrees of agro-ecological fitness and provide desirable opportunities for investments to improve sustainable production for better rural small-scale farmers' incomes globally. However, they could be a source of infection to their attendants and other susceptible livestock if their brucellosis status remains unknown. This study investigated the spatia…	Prev Vet Med	Preventive veterinary medicine	2015	Sep 1	10.1016/j.prevetmed.2015.06.007	0167-5877	1-2	121	56-63
Kato, C. D.,Alibu, V. P.,Nanteza, A.,Mugasa, C. M.,Matovu, E.	Interleukin (IL)-6 and IL-10 Are Up Regulated in Late Stage Trypanosoma brucei rhodesiense Sleeping Sickness	BACKGROUND: Sleeping sickness due to Trypanosoma brucei rhodesiense has a wide spectrum of clinical presentations coupled with differences in disease progression and severity across East and Southern Africa. The disease progresses from an early (hemo-lymphatic) stage to the late (meningoencephalitic) stage characterized by presence of parasites in the central nervous system. We hypothesized that …	PLoS Negl Trop Dis	PLoS neglected tropical diseases	2015	Jun	10.1371/journal.pntd.0003835	1935-2727	6	9	e0003835
Tilahun, B.,Hailu, Y.,Tilahun, G.,Ashenafi, H.,Vitale, M.,Di Marco, V.,Gebremedhin, E. Z.	Seroprevalence and risk factors of Toxoplasma gondii infection in humans in East Hararghe Zone, Ethiopia	A cross-sectional study was conducted from April 2013 to September 2013 to determine the seroprevalence and possible risk factors for human Toxplasma gondii infection in East Hararghe Zone, Ethiopia. Serum samples were analysed using direct agglutination test, and immunosorbent agglutination assay for detecting IgG (n = 354) and IgM (n = 167) T. gondii antibodies. The T. gondii IgG and IgM seropr…	Epidemiol Infect	Epidemiology and infection	2016	Jan	10.1017/s0950268815001284	0950-2688	1	144	64-71
Kibuuka, A.,Byakika-Kibwika, P.,Achan, J.,Yeka, A.,Nalyazi, J. N.,Mpimbaza, A.,Rosenthal, P. J.,Kamya, M. R.	Bacteremia Among Febrile Ugandan Children Treated with Antimalarials Despite a Negative Malaria Test	Bacteremia may be inappropriately treated as malaria in children admitted with a febrile illness in Africa. We determined the prevalence, clinical features, and spectrum of bacteremia among febrile children younger than 5 years of age admitted with a negative malaria test, but prescribed antimalarials at a referral hospital in Jinja, Uganda. After initial evaluation, a blood sample was drawn from…	Am J Trop Med Hyg	The American journal of tropical medicine and hygiene	2015	Aug	10.4269/ajtmh.14-0494	0002-9637	2	93	276-80
Arum, S. O.,Weldon, C. W.,Orindi, B.,Landmann, T.,Tchouassi, D. P.,Affognon, H. D.,Sang, R.	Distribution and diversity of the vectors of Rift Valley fever along the livestock movement routes in the northeastern and coastal regions of Kenya	BACKGROUND: Knowledge of vector ecology is important in understanding the transmission dynamics of vector borne disease. In this study, we determined the distribution and diversity of mosquitoes along the major nomadic livestock movement routes (LMR) in the traditional pastoral ecozone of northeastern Kenya. We focused on the vectors of Rift Valley fever virus (RVFv) with the aim of understanding…	Parasit Vectors	Parasites & vectors	2015	May 28	10.1186/s13071-015-0907-1	1756-3305		8	294
Gebremedhin, E. Z.,Tadesse, G.	A meta-analysis of the prevalence of Toxoplasma gondii in animals and humans in Ethiopia	BACKGROUND: Toxoplasmosis is a worldwide zoonosis. The objectives of this study were to estimate the prevalence and assess the potential risk factors of Toxoplasma gondii infections in animals and humans in Ethiopia by using meta-analytical methods. METHODS: Published studies on T. gondii in animals and humans in Ethiopia were searched in Medline, Google Scholar and the lists of references of art…	Parasit Vectors	Parasites & vectors	2015	May 28	10.1186/s13071-015-0901-7	1756-3305		8	291
Browne, L. B.,Menkir, Z.,Kahi, V.,Maina, G.,Asnakew, S.,Tubman, M.,Elyas, H. Z.,Nigatu, A.,Dak, D.,Maung, U. A.,Nakao, J. H.,Bilukha, O.,Shahpar, C.	Notes from the field: hepatitis E outbreak among refugees from South Sudan - Gambella, Ethiopia, April 2014-January 2015	In early April 2014, two South Sudanese refugees in the Gambella region of western Ethiopia experienced acute onset of jaundice, accompanied by fever. One patient was a pregnant woman aged 24 years evaluated at a routine prenatal clinic visit in Leitchour refugee camp. The second patient was a malnourished boy aged 1 year who resided in Tierkidi refugee camp. The boy died despite hospitalization.…	MMWR Morb Mortal Wkly Rep	MMWR. Morbidity and mortality weekly report	2015	May 22		0149-2195	19	64	537
Thomas, R. W.,Ellis-Owen, R.,Winson, D.	Secondary peritoneal hydatidosis, the challenges of echinococcal disease in South Sudan: a case report	A 28 year old male presented to the Juba Teaching Hospital with progressive shortness of breath. 18 months prior to admission, he presented to a rural hospital with severe abdominal pain. An emergency laparotomy was performed, and a large hepatic cyst was removed. Examination at the Juba Teaching hospital revealed a grossly distended abdomen with multiple palpable masses per abdomen. An Abdominal…	Pan Afr Med J	The Pan African medical journal	2015		10.11604/pamj.2015.20.15.5809			20	15
Cecchi, G.,Paone, M.,Argiles Herrero, R.,Vreysen, M. J.,Mattioli, R. C.	Developing a continental atlas of the distribution and trypanosomal infection of tsetse flies (Glossina species)	BACKGROUND: Tsetse flies (Genus: Glossina) are the sole cyclical vectors of African trypanosomoses. Despite their economic and public health impacts in sub-Saharan Africa, it has been decades since the latest distribution maps at the continental level were produced. The Food and Agriculture Organization of the United Nations is trying to address this shortcoming through the Atlas of tsetse and Af…	Parasit Vectors	Parasites & vectors	2015	May 22	10.1186/s13071-015-0898-y	1756-3305		8	284
Garedew, L.,Taddese, A.,Biru, T.,Nigatu, S.,Kebede, E.,Ejo, M.,Fikru, A.,Birhanu, T.	Prevalence and antimicrobial susceptibility profile of listeria species from ready-to-eat foods of animal origin in Gondar Town, Ethiopia	BACKGROUND: Listeriosis, mostly caused by Listeria monocytogenes species, has become a major concern to public health authorities due to its clinical severity and high mortality rate, particularly in high risk groups. Currently, there is limited information regarding the prevalence and antimicrobial susceptibility profiles of listeria species in ready-to-eat foods of animal origin in Gondar town,…	BMC Microbiol	BMC microbiology	2015	May 12	10.1186/s12866-015-0434-4	1471-2180		15	100
Osman, A. E.,Hassan, A. N.,Ali, A. E.,Abdoel, T. H.,Smits, H. L.	Brucella melitensis Biovar 1 and Brucella abortus S19 Vaccine Strain Infections in Milkers Working at Cattle Farms in the Khartoum Area, Sudan	BACKGROUND: Human brucellosis is a preventable zoonoses that may become persistent, causing, if left untreated, severe localized disease. Occupational exposure to infected animals or animal products and consumption of fresh contaminated dairy are main risk factors. METHODS: One hundred farmworkers employed at two cattle farms one in Khartoum North and one in Omdurman were screened for the presenc…	PLoS One	PloS one	2015		10.1371/journal.pone.0123374	1932-6203	5	10	e0123374
Berg, S.,Schelling, E.,Hailu, E.,Firdessa, R.,Gumi, B.,Erenso, G.,Gadisa, E.,Mengistu, A.,Habtamu, M.,Hussein, J.,Kiros, T.,Bekele, S.,Mekonnen, W.,Derese, Y.,Zinsstag, J.,Ameni, G.,Gagneux, S.,Robertson, B. D.,Tschopp, R.,Hewinson, G.,Yamuah, L.,Gordon, S. V.,Aseffa, A.	Investigation of the high rates of extrapulmonary tuberculosis in Ethiopia reveals no single driving factor and minimal evidence for zoonotic transmission of Mycobacterium bovis infection	BACKGROUND: Ethiopia, a high tuberculosis (TB) burden country, reports one of the highest incidence rates of extra-pulmonary TB dominated by cervical lymphadenitis (TBLN). Infection with Mycobacterium bovis has previously been excluded as the main reason for the high rate of extrapulmonary TB in Ethiopia. METHODS: Here we examined demographic and clinical characteristics of 953 pulmonary (PTB) an…	BMC Infect Dis	BMC infectious diseases	2015	Mar 3	10.1186/s12879-015-0846-7	1471-2334		15	112
Tsegay, A.,Tuli, G.,Kassa, T.,Kebede, N.	Seroprevalence and risk factors of Brucellosis in small ruminants slaughtered at Debre Ziet and Modjo export abattoirs, Ethiopia	INTRODUCTION: Brucellosis is a global zoonotic disease and major public and animal health problem in many parts of the world, particularly in places where livestock is a major source of food and income. This cross-sectional study was conducted between November 2012 and May 2013 to determine the seroprevalence and assess potential risk factors of brucellosis in small ruminants in five export abatt…	J Infect Dev Ctries	Journal of infection in developing countries	2015	Apr 15	10.3855/jidc.4993	1972-2680	4	9	373-80
Gebremedhin, E. Z.,Kebeta, M. M.,Asaye, M.,Ashenafi, H.,Di Marco, V.,Vitale, M.	First report on seroepidemiology of Toxoplasma gondii infection in pigs in Central Ethiopia	BACKGROUND: Toxoplasma gondii is one of the most widely prevalent cyst forming Apicomplexan parasites with significant impact on animal production particularly in sheep, goats and pigs. The objectives of this cross-sectional study were to estimate the seroprevalence and to assess risk factors of Toxoplasma gondii infection in pigs. A systematic random sampling technique was used to collect 402 bl…	BMC Vet Res	BMC veterinary research	2015	Mar 13	10.1186/s12917-015-0384-y	1746-6148		11	59
Agmas, B.,Tesfaye, R.,Koye, D. N.	Seroprevalence of Toxoplasma gondii infection and associated risk factors among pregnant women in Debre Tabor, Northwest Ethiopia	BACKGROUND: Toxoplasma gondii is an obligate intracellular protozoan organism that infects both birds and mammals. Human infections are particularly serious if they occur during pregnancy and may result in abortion or congenitally acquired disorders which primarily affect the central nervous system. This study assessed seroprevalence of Toxoplasma gondii infection and associated risk factors amon…	BMC Res Notes	BMC research notes	2015	Mar 29	10.1186/s13104-015-1083-2	1756-0500		8	107
Tschopp, R.,Bekele, S.,Moti, T.,Young, D.,Aseffa, A.	Brucellosis and bovine tuberculosis prevalence in livestock from pastoralist communities adjacent to Awash National Park, Ethiopia	This cross-sectional study investigated the prevalence of brucellosis and bovine tuberculosis (BTB) in local cattle and goat breeds of Oromo and Afar pastoralist communities living in two distinct parts around the Awash National Park. A questionnaire survey was carried out to assess information on husbandry, milk consumption habits, and on knowledge-attitude-practice regarding both diseases. Amon…	Prev Vet Med	Preventive veterinary medicine	2015	Jun 15	10.1016/j.prevetmed.2015.03.004	0167-5877	2	120	187-94
Schmidt, V.,Sikasunge, C. S.,Odongo-Aginya, E.,Simukoko, C.,Mwanjali, G.,Alarakol, S.,Ovuga, E.,Matuja, W.,Kihamia, C.,Loscher, T.,Winkler, A. S.,Bretzel, G.	Taenia solium metacestode preparation in rural areas of sub-Saharan Africa: a source for diagnosis and research on cysticercosis	BACKGROUND: Taenia solium metacestodes/cysts obtained from pig carcasses constitute a primary source for diagnostic tools used for the detection of human cysticercosis. Data on T. solium cyst preparation in Africa is still scarce but required to establish independent reference laboratories. OBJECTIVES: The aim of the present study is a) to present the likely yield of T. solium cyst material by th…	Afr Health Sci	African health sciences	2015	Mar	10.4314/ahs.v15i1.8	1680-6905	1	15	58-67
Nasinyama, G.,Ssekawojwa, E.,Opuda, J.,Grimaud, P.,Etter, E.,Bellinguez, A.	Brucella sero-prevalence and modifiable risk factors among predisposed cattle keepers and consumers of un-pasteurized milk in Mbarara and Kampala districts, Uganda	BACKGROUND: Brucellosis is an important zoonotic disease in developing countries yet it is often not recognized, goes unreported and does not attract public health action by these governments including Uganda. OBJECTIVE: To estimate the sero-prevalence and assess modifiable risk factors associated with Brucella seropositivity in cattle keepers and consumers of unpasteurized milk in Uganda. METHOD…	Afr Health Sci	African health sciences	2014	Dec	10.4314/ahs.v14i4.3	1680-6905	4	14	790-6
Marston, D. A.,Wise, E. L.,Ellis, R. J.,McElhinney, L. M.,Banyard, A. C.,Johnson, N.,Deressa, A.,Regassa, F.,de Lamballerie, X.,Fooks, A. R.,Sillero-Zubiri, C.	Complete genomic sequence of rabies virus from an ethiopian wolf	Ethiopian wolves are the rarest canid in the world, with only 500 found in the Ethiopian highlands. Rabies poses the most immediate threat to their survival, causing epizootic cycles of mass mortality. The complete genome sequence of a rabies virus (RABV) derived from an Ethiopian wolf during the most recent epizootic is reported here.	Genome Announc	Genome announcements	2015	Mar 26	10.1128/genomeA.00157-15	2169-8287 (Print)	2	3
Gumaa, M. M.,Osman, H. M.,Omer, M. M.,El Sanousi, E. M.,Godfroid, J.,Ahmed, A. M.	Seroprevalence of brucellosis in sheep and isolation of Brucella abortus biovar 6 in Kassala State, Eastern Sudan	Brucellosis is one of the important zoonotic diseases among livestock. This study was carried out to estimate the prevalence of brucellosis and isolate Brucella spp. in sheep in Kassala State in the east of Sudan. Two thousand and five serum samples were randomly collected from nine different localities. All serum samples were examined by the Rose Bengal plate test (RBPT) and the modified RBPT (m…	Rev Sci Tech	Revue scientifique et technique (International Office of Epizootics)	2014	Dec		0253-1933 (Print) 0253-1933	3	33	957-65
Mugizi, D. R.,Muradrasoli, S.,Boqvist, S.,Erume, J.,Nasinyama, G. W.,Waiswa, C.,Mboowa, G.,Klint, M.,Magnusson, U.	Isolation and molecular characterization of Brucella isolates in cattle milk in Uganda	Brucellosis is endemic in livestock and humans in Uganda and its transmission involves a multitude of risk factors like consumption of milk from infected cattle. To shed new light on the epidemiology of brucellosis in Uganda the present study used phenotypic and molecular approaches to delineate the Brucella species, biovars, and genotypes shed in cattle milk. Brucella abortus without a biovar de…	Biomed Res Int	BioMed research international	2015		10.1155/2015/720413			2015	720413
Ramos, J. M.,Melendez, N.,Reyes, F.,Gudiso, G.,Biru, D.,Fano, G.,Aberra, G.,Tessema, D.,Tesfamariam, A.,Balcha, S.,Gutierrez, F.	Epidemiology of animal bites and other potential rabies exposures and anti-rabies vaccine utilization in a rural area in Southern Ethiopia	The presented report describes the epidemiology of potential rabies exposures and examines the utilization of anti-rabies vaccine in a rural area of Ethiopia during a period of 43 months. A total of 683 persons (51.1% females, 73% children) with animal- related bites were included in the retrospective, registry-based study. The most common site of exposure was the leg (66.8%). In children under 8…	Ann Agric Environ Med	Annals of agricultural and environmental medicine : AAEM	2015		10.5604/12321966.1141372	1232-1966	1	22	76-9
Kariuki, S.,Okoro, C.,Kiiru, J.,Njoroge, S.,Omuse, G.,Langridge, G.,Kingsley, R. A.,Dougan, G.,Revathi, G.	Ceftriaxone-resistant Salmonella enterica serotype typhimurium sequence type 313 from Kenyan patients is associated with the blaCTX-M-15 gene on a novel IncHI2 plasmid	Multidrug-resistant bacteria pose a major challenge to the clinical management of infections in resource-poor settings. Although nontyphoidal Salmonella (NTS) bacteria cause predominantly enteric self-limiting illness in developed countries, NTS is responsible for a huge burden of life-threatening bloodstream infections in sub-Saharan Africa. Here, we characterized nine S. Typhimurium isolates fr…	Antimicrob Agents Chemother	Antimicrobial agents and chemotherapy	2015		10.1128/aac.00078-15	0066-4804	6	59	3133-9
LaBeaud, A. D.,Pfeil, S.,Muiruri, S.,Dahir, S.,Sutherland, L. J.,Traylor, Z.,Gildengorin, G.,Muchiri, E. M.,Morrill, J.,Peters, C. J.,Hise, A. G.,Kazura, J. W.,King, C. H.	Factors associated with severe human Rift Valley fever in Sangailu, Garissa County, Kenya	BACKGROUND: Mosquito-borne Rift Valley fever virus (RVFV) causes acute, often severe, disease in livestock and humans. To determine the exposure factors and range of symptoms associated with human RVF, we performed a population-based cross-sectional survey in six villages across a 40 km transect in northeastern Kenya. METHODOLOGY/PRINCIPAL FINDINGS: A systematic survey of the total populations of…	PLoS Negl Trop Dis	PLoS neglected tropical diseases	2015	Mar	10.1371/journal.pntd.0003548	1935-2727	3	9	e0003548
Gelaye, W.,Kebede, T.,Hailu, A.	High prevalence of anti-toxoplasma antibodies and absence of Toxoplasma gondii infection risk factors among pregnant women attending routine antenatal care in two Hospitals of Addis Ababa, Ethiopia	OBJECTIVE: Toxoplasmosis is an infection caused by the protozoan parasite Toxoplasma gondii. It is acquired mainly by eating raw or undercooked meat containing Toxoplasma gondii tissue cyst, eating food or water contaminated with oocyst, and acquiring congenital infection through the placenta. This study was conducted to determine the prevalence of toxoplasmosis and assess possible risk factors a…	Int J Infect Dis	International journal of infectious diseases : IJID : official publication of the International Society for Infectious Diseases	2015	May	10.1016/j.ijid.2015.03.005	1201-9712		34	41-5
Hise, A. G.,Traylor, Z.,Hall, N. B.,Sutherland, L. J.,Dahir, S.,Ermler, M. E.,Muiruri, S.,Muchiri, E. M.,Kazura, J. W.,LaBeaud, A. D.,King, C. H.,Stein, C. M.	Association of symptoms and severity of rift valley fever with genetic polymorphisms in human innate immune pathways	BACKGROUND: Multiple recent outbreaks of Rift Valley Fever (RVF) in Africa, Madagascar, and the Arabian Peninsula have resulted in significant morbidity, mortality, and financial loss due to related livestock epizootics. Presentation of human RVF varies from mild febrile illness to meningoencephalitis, hemorrhagic diathesis, and/or ophthalmitis with residual retinal scarring, but the determinants…	PLoS Negl Trop Dis	PLoS neglected tropical diseases	2015	Mar	10.1371/journal.pntd.0003584	1935-2727	3	9	e0003584
Njenga, M. K.,Njagi, L.,Thumbi, S. M.,Kahariri, S.,Githinji, J.,Omondi, E.,Baden, A.,Murithi, M.,Paweska, J.,Ithondeka, P. M.,Ngeiywa, K. J.,Dungu, B.,Donadeu, M.,Munyua, P. M.	Randomized controlled field trial to assess the immunogenicity and safety of rift valley fever clone 13 vaccine in livestock	BACKGROUND: Although livestock vaccination is effective in preventing Rift Valley fever (RVF) epidemics, there are concerns about safety and effectiveness of the only commercially available RVF Smithburn vaccine. We conducted a randomized controlled field trial to evaluate the immunogenicity and safety of the new RVF Clone 13 vaccine, recently registered in South Africa. METHODS: In a blinded ran…	PLoS Negl Trop Dis	PLoS neglected tropical diseases	2015	Mar	10.1371/journal.pntd.0003550	1935-2727	3	9	e0003550
Kato, C. D.,Nanteza, A.,Mugasa, C.,Edyelu, A.,Matovu, E.,Alibu, V. P.	Clinical profiles, disease outcome and co-morbidities among T. b. rhodesiense sleeping sickness patients in Uganda	BACKGROUND: The acute form of Human African Trypanosomiasis (HAT, also known as Sleeping sickness) caused by Trypanosoma brucei rhodesiense has been shown to have a wide spectrum of focus specific clinical presentation and severity in East and Southern Africa. Indeed HAT occurs in regions endemic for other tropical diseases, however data on how these co-morbidities might complicate the clinical p…	PLoS One	PloS one	2015		10.1371/journal.pone.0118370	1932-6203	2	10	e0118370
Mugizi, D. R.,Boqvist, S.,Nasinyama, G. W.,Waiswa, C.,Ikwap, K.,Rock, K.,Lindahl, E.,Magnusson, U.,Erume, J.	Prevalence of and factors associated with Brucella sero-positivity in cattle in urban and peri-urban Gulu and Soroti towns of Uganda	Brucellosis is a key zoonosis of major public health, animal welfare and economic significance, and is endemic in livestock in Uganda. A cross-sectional epidemiological study was carried out to estimate the sero-prevalence of brucellosis and identify factors associated with sero-positivity in cattle in urban and peri-urban Gulu and Soroti towns of Northern and Eastern Uganda, respectively. A tota…	J Vet Med Sci	The Journal of veterinary medical science	2015	May	10.1292/jvms.14-0452	0916-7250	5	77	557-64
Saeed, A.,Abd, H.,Sandstrom, G.	Microbial aetiology of acute diarrhoea in children under five years of age in Khartoum, Sudan	Diarrhoea is one of leading causes of morbidity and mortality worldwide. Recent estimations suggested the number of deaths is close to 2.5 million. This study examined the causative agents of diarrhoea in children under 5 years of age in suburban areas of Khartoum, Sudan. A total of 437 stool samples obtained from children with diarrhoea were examined by culture and PCR for bacteria, by microscop…	J Med Microbiol	Journal of medical microbiology	2015	Apr	10.1099/jmm.0.000043	0022-2615	Pt 4	64	432-7
Tigoi, C.,Lwande, O.,Orindi, B.,Irura, Z.,Ongus, J.,Sang, R.	Seroepidemiology of selected arboviruses in febrile patients visiting selected health facilities in the lake/river basin areas of Lake Baringo, Lake Naivasha, and Tana River, Kenya	INTRODUCTION: Arboviruses cause emerging and re-emerging infections affecting humans and animals. They are spread primarily by blood-sucking insects such as mosquitoes, ticks, midges, and sandflies. Changes in climate, ecology, demographic, land-use patterns, and increasing global travel have been linked to an upsurge in arboviral disease. Outbreaks occur periodically followed by persistent low-l…	Vector Borne Zoonotic Dis	Vector borne and zoonotic diseases (Larchmont, N.Y.)	2015	Feb	10.1089/vbz.2014.1686	1530-3667	2	15	124-32
Muchowski, J. K.,Koylass, M. S.,Dainty, A. C.,Stack, J. A.,Perrett, L.,Whatmore, A. M.,Perrier, C.,Chircop, S.,Demicoli, N.,Gatt, A. B.,Caruana, P. A.,Gopaul, K. K.	Using molecular tools to identify the geographical origin of a case of human brucellosis	Although Malta is historically linked with the zoonosis brucellosis, there had not been a case of the disease in either the human or livestock population for several years. However, in July 2013 a case of human brucellosis was identified on the island. To determine whether this recent case originated in Malta, four isolates from this case were subjected to molecular analysis. Molecular profiles g…	Epidemiol Infect	Epidemiology and infection	2015	Oct	10.1017/s0950268814003896	0950-2688	14	143	3110-3
Echodu, R.,Sistrom, M.,Bateta, R.,Murilla, G.,Okedi, L.,Aksoy, S.,Enyioha, C.,Enyaru, J.,Opiyo, E.,Gibson, W.,Caccone, A.	Genetic diversity and population structure of Trypanosoma brucei in Uganda: implications for the epidemiology of sleeping sickness and Nagana	BACKGROUND: While Human African Trypanosomiasis (HAT) is in decline on the continent of Africa, the disease still remains a major health problem in Uganda. There are recurrent sporadic outbreaks in the traditionally endemic areas in south-east Uganda, and continued spread to new unaffected areas in central Uganda. We evaluated the evolutionary dynamics underpinning the origin of new foci and the …	PLoS Negl Trop Dis	PLoS neglected tropical diseases	2015	Feb	10.1371/journal.pntd.0003353	1935-2727	2	9	e0003353
Owange, N. O.,Ogara, W. O.,Kasiiti, J.,Gathura, P. B.,Okuthe, S.,Sang, R.,Affognon, H.,Onyango-Ouma, W.,Landmann, T. T.,Mbabu, M.	Perceived risk factors and risk pathways of Rift Valley fever in cattle in Ijara district, Kenya	Ijara district in Kenya was one of the hotspots of Rift Valley fever (RVF) during the 2006/2007 outbreak, which led to human and animal deaths causing major economic losses. The main constraint for the control and prevention of RVF is inadequate knowledge of the risk factors for its occurrence and maintenance. This study was aimed at understanding the perceived risk factors and risk pathways of R…	Onderstepoort J Vet Res	The Onderstepoort journal of veterinary research	2014	Nov 20	10.4102/ojvr.v81i1.780	0030-2465	1	81
Yibrah, M.,Damtie, D.	Incidence of human rabies exposure and associated factors at the Gondar Health Center, Ethiopia: a three-year retrospective study	BACKGROUND: Rabies is one of the oldest known and most feared human diseases. Epidemiological studies provide basic information about the burden of the disease and underline the importance of prevention and control interventions. However, there have been limited studies conducted regarding the incidence of rabies and associated factors in Ethiopia, in general, and in this study area, in particula…	Infect Dis Poverty	Infectious diseases of poverty	2015		10.1186/2049-9957-4-3	2095-5162 (Print) 2049-9957	1	4	3
Endris, M.,Belyhun, Y.,Moges, F.,Adefiris, M.,Tekeste, Z.,Mulu, A.,Kassu, A.	Seroprevalence and Associated Risk Factors of Toxoplasma gondii in Pregnant Women Attending in Northwest Ethiopia	BACKGROUND: Toxoplasmosis is a major public health problem among immuno-compromised individuals. This study aimed to determine the seroprevalence and associated risk factors of Toxoplasma gondii infection among pregnant women with and out HIV infections. METHODS: This cross sectional study was conducted among consecutive 385 pregnant women attended Antenatal Clinic from May 2010 to October 2011 a…	Iran J Parasitol	Iranian journal of parasitology	2014	Sep		1735-7020 (Print) 1735-7020	3	9	407-14
Abdallah, M. M.,Adam, I. A.,Abdalla, T. M.,Abdelaziz, S. A.,Ahmed, M. E.,Aradaib, I. E.	A survey of rift valley fever and associated risk factors among the one-humped camel (Camelus dromedaries) in Sudan	BACKGROUND: Rift valley fever (RVF) is a mosquito-borne viral disease of domestic livestock and wild ruminants. In camels RVF may cause abortion among pregnant camels, but is most often asymptomatic among other camels. In this study, a seroepidemiological survey was conducted to determine the prevalence of RVFV antibodies and to identify the potential risk factors associated with RVFV seropositiv…	Ir Vet J	Irish veterinary journal	2015		10.1186/s13620-016-0065-6	0368-0762 (Print) 0368-0762		69	6
Muiruri, S.,Kabiru, E. W.,Muchiri, E. M.,Hussein, H.,Kagondu, F.,LaBeaud, A. D.,King, C. H.	Cross-sectional survey of Rift Valley fever virus exposure in Bodhei village located in a transitional coastal forest habitat in Lamu county, Kenya	Few studies have focused on Rift Valley fever virus (RVFV) transmission in less arid, transitional landscapes surrounding known high-risk regions. The objective of this study was to identify evidence of RVFV exposure in Bodhei Village in a forested area at the edge of the RVFV-epidemic Garissa region. In a household cluster-based survey conducted between epidemics in early 2006, 211 participants …	Am J Trop Med Hyg	The American journal of tropical medicine and hygiene	2015	Feb	10.4269/ajtmh.14-0440	0002-9637	2	92	394-400
Muhanguzi, D.,Picozzi, K.,Hattendorf, J.,Thrusfield, M.,Kabasa, J. D.,Waiswa, C.,Welburn, S. C.	The burden and spatial distribution of bovine African trypanosomes in small holder crop-livestock production systems in Tororo District, south-eastern Uganda	BACKGROUND: African animal trypanosomiasis (AAT) is considered to be one of the greatest constraints to livestock production and livestock-crop integration in most African countries. South-eastern Uganda has suffered for more than two decades from outbreaks of zoonotic Human African Trypanosomiasis (HAT), adding to the burden faced by communities from AAT. There is insufficient AAT and HAT data a…	Parasit Vectors	Parasites & vectors	2014	Dec 23	10.1186/s13071-014-0603-6	1756-3305		7	603
Andayi, F.,Charrel, R. N.,Kieffer, A.,Richet, H.,Pastorino, B.,Leparc-Goffart, I.,Ahmed, A. A.,Carrat, F.,Flahault, A.,de Lamballerie, X.	A sero-epidemiological study of arboviral fevers in Djibouti, Horn of Africa	Arboviral infections have repeatedly been reported in the republic of Djibouti, consistent with the fact that essential vectors for arboviral diseases are endemic in the region. However, there is a limited recent information regarding arbovirus circulation, and the associated risk predictors to human exposure are largely unknown. We performed, from November 2010 to February 2011 in the Djibouti c…	PLoS Negl Trop Dis	PLoS neglected tropical diseases	2014	Dec	10.1371/journal.pntd.0003299	1935-2727	12	8	e3299
Molla, B.,Delil, F.	Mapping of major diseases and devising prevention and control regimen to common diseases in cattle and shoats in Dassenech district of South Omo Zone, South-Western Ethiopia	Livestock production system, particularly in pastoral areas, is mainly constrained by rampant livestock diseases and seasonal feed and water shortages. In areas like Dassenech, bordering Kenya and South Sudan, this risks are pronounced due to the unavailability of appropriate prevention and control. The research was conducted with the objectives of identifying major rampant diseases and designing…	Trop Anim Health Prod	Tropical animal health and production	2015	Jan	10.1007/s11250-014-0681-7	0049-4747	1	47	45-51
Tchouassi, D. P.,Bastos, A. D.,Sole, C. L.,Diallo, M.,Lutomiah, J.,Mutisya, J.,Mulwa, F.,Borgemeister, C.,Sang, R.,Torto, B.	Population genetics of two key mosquito vectors of Rift Valley Fever virus reveals new insights into the changing disease outbreak patterns in Kenya	Rift Valley fever (RVF) outbreaks in Kenya have increased in frequency and range to include northeastern Kenya where viruses are increasingly being isolated from known (Aedes mcintoshi) and newly-associated (Ae. ochraceus) vectors. The factors contributing to these changing outbreak patterns are unclear and the population genetic structure of key vectors and/or specific virus-vector associations,…	PLoS Negl Trop Dis	PLoS neglected tropical diseases	2014	Dec	10.1371/journal.pntd.0003364	1935-2727	12	8	e3364
Roqueplo, C.,Marie, J. L.,Andre-Fontaine, G.,Kodjo, A.,Davoust, B.	Serological survey of canine leptospirosis in three countries of tropical Africa: Sudan, Gabon and Ivory Coast	A cross-sectional survey was conducted to estimate the presence of leptospiral antibodies among 475 dogs from three countries of tropical Africa: Sudan (n=62), Gabon (n=255) and Ivory Coast (n=158). Sixteen reference strains belonging to seven serogroups were used as antigen in the microscopic agglutination test. Overall, considering titres >/=1:40, 453 samples were positive towards one or severa…	Comp Immunol Microbiol Infect Dis	Comparative immunology, microbiology and infectious diseases	2015	Feb	10.1016/j.cimid.2014.10.006	0147-9571		38	57-61
Gerbi, G. B.,Williams, R.,Bakamutumaho, B.,Liu, S.,Downing, R.,Drobeniuc, J.,Kamili, S.,Xu, F.,Holmberg, S. D.,Teshale, E. H.	Hepatitis E as a cause of acute jaundice syndrome in northern Uganda, 2010-2012	Hepatitis E virus (HEV) is a common cause of acute viral hepatitis in developing countries; however, its contribution to acute jaundice syndrome is not well-described. A large outbreak of hepatitis E occurred in northern Uganda from 2007 to 2009. In response to this outbreak, acute jaundice syndrome surveillance was established in 10 district healthcare facilities to determine the proportion of c…	Am J Trop Med Hyg	The American journal of tropical medicine and hygiene	2015	Feb	10.4269/ajtmh.14-0196	0002-9637	2	92	411-4
Njue, L.,Kanja, L. W.,Ombui, J. N.,Nduhiu, J. G.,Obiero, D.	EFFICACY OF ANTIMICROBIAL ACTIVITY OF GARLIC EXTRACTS ON BACTERIAL PATHOGENS COMMONLY FOUND TO CONTAMINATE MEAT	BACKGROUND: Meat is amajor source of food and raw materials for a number of industries, yet a lot of meat is wasted each year due to deterioration as a result of spoilage by microorganisms such as Pseudomonas, Acinetobacter, Moraxella, Bacillus, Campylobacter, Escherichia, Listeria, Clostridium, Salmonella and Staphylococcus species. OBJECTIVE: To determine efficacy of antimicrobial activity of g…	East Afr Med J	East African medical journal	2014	Dec		0012-835X (Print) 0012-835x	12	91	442-8
Yohanes, T.,Debalke, S.,Zemene, E.	Latent Toxoplasma gondii Infection and Associated Risk Factors among HIV-Infected Individuals at Arba Minch Hospital, South Ethiopia	Toxoplasmosis is a parasitic disease caused by Toxoplasma gondii (T. gondii). The parasite has cosmopolitan distribution, infecting almost all species of warm-blooded animals. Latent T. gondii infection in HIV/AIDS patients is a risk for development of cerebral toxoplasmosis (CT). The aim of this study is to determine seroprevalence of latent T. gondii infection and assess its associated factors …	AIDS Res Treat	AIDS research and treatment	2014		10.1155/2014/652941	2090-1240 (Print) 2090-1240		2014	652941
Sulyok, K. M.,Hornok, S.,Abichu, G.,Erdelyi, K.,Gyuranecz, M.	Identification of novel Coxiella burnetii genotypes from Ethiopian ticks	BACKGROUND: Coxiella burnetii, the etiologic agent of Q fever, is a highly infectious zoonotic bacterium. Genetic information about the strains of this worldwide distributed agent circulating on the African continent is limited. The aim of the present study was the genetic characterization of C. burnetii DNA samples detected in ticks collected from Ethiopian cattle and their comparison with other…	PLoS One	PloS one	2014		10.1371/journal.pone.0113213	1932-6203	11	9	e113213
Feleke, S. M.,Animut, A.,Belay, M.	Prevalence of malaria among acute febrile patients clinically suspected of having malaria in the Zeway Health Center, Ethiopia	Malaria diagnosis is a common challenge in developing countries with limited diagnostic services. Common febrile illnesses were assessed in 280 malaria-suspected patients, and each case was subjected to clinical and laboratory examinations for malaria, relapsing fever, typhoid fever, typhus, and brucellosis. Data were entered and analyzed using Epi Info version 3.1 software. Malaria accounted for…	Jpn J Infect Dis	Japanese journal of infectious diseases	2015		10.7883/yoken.JJID.2013.062	1344-6304	1	68	55-9
Baleela, R.,Llewellyn, M. S.,Fitzpatrick, S.,Kuhls, K.,Schonian, G.,Miles, M. A.,Mauricio, I. L.	Leishmania donovani populations in Eastern Sudan: temporal structuring and a link between human and canine transmission	BACKGROUND: Visceral leishmaniasis (VL), caused by the members of the Leishmania donovani complex, has been responsible for devastating VL epidemics in the Sudan. Multilocus microsatellite and sequence typing studies can provide valuable insights into the molecular epidemiology of leishmaniasis, when applied at local scales. Here we present population genetic data for a large panel of strains and…	Parasit Vectors	Parasites & vectors	2014	Nov 20	10.1186/s13071-014-0496-4	1756-3305		7	496
Okello, A. L.,Welburn, S. C.	The importance of veterinary policy in preventing the emergence and re-emergence of zoonotic disease: examining the case of human african trypanosomiasis in Uganda	Rapid changes in human behavior, resource utilization, and other extrinsic environmental factors continue to threaten the current distribution of several endemic and historically neglected zoonoses in many developing regions worldwide. There are numerous examples of zoonotic diseases which have circulated within relatively localized geographical areas for some time, before emerging into new regio…	Front Public Health	Frontiers in public health	2014		10.3389/fpubh.2014.00218	2296-2565 (Print) 2296-2565		2	218
Rajasingham, R.,Rhein, J.,Klammer, K.,Musubire, A.,Nabeta, H.,Akampurira, A.,Mossel, E. C.,Williams, D. A.,Boxrud, D. J.,Crabtree, M. B.,Miller, B. R.,Rolfes, M. A.,Tengsupakul, S.,Andama, A. O.,Meya, D. B.,Boulware, D. R.	Epidemiology of meningitis in an HIV-infected Ugandan cohort	There is limited understanding of the epidemiology of meningitis among human immunodeficiency virus (HIV)-infected populations in sub-Saharan Africa. We conducted a prospective cohort study of HIV-infected adults with suspected meningitis in Uganda, to comprehensively evaluate the etiologies of meningitis. Intensive cerebrospiral fluid (CSF) testing was performed to evaluate for bacterial, viral,…	Am J Trop Med Hyg	The American journal of tropical medicine and hygiene	2015	Feb	10.4269/ajtmh.14-0452	0002-9637	2	92	274-9
Himeidan, Y. E.,Kweka, E. J.,Mahgoub, M. M.,El Rayah el, A.,Ouma, J. O.	Recent outbreaks of rift valley Fever in East Africa and the middle East	Rift Valley fever (RVF) is an important neglected, emerging, mosquito-borne disease with severe negative impact on human and animal health. Mosquitoes in the Aedes genus have been considered as the reservoir, as well as vectors, since their transovarially infected eggs withstand desiccation and larvae hatch when in contact with water. However, different mosquito species serve as epizootic/epidemi…	Front Public Health	Frontiers in public health	2014		10.3389/fpubh.2014.00169	2296-2565 (Print) 2296-2565		2	169
Abebe, A.,Beyene, D.,Kumsa, B.	Cystic echinococcosis in cattle slaughtered at Gondar Elfora export Abattoir, northwest Ethiopia	A cross sectional and retrospective studies were conducted from November 2010 to April 2011 to determine the prevalence and characteristics of hydatid cysts in cattle slaughtered at Gondar Elfora Abattoir in northern Ethiopia. Out of the 308 cattle examined for the presence of hydatid cysts, 63 (20.5 %) of them were found harboring hydatid cysts in one or more of their internal organs. Results of…	J Parasit Dis	Journal of parasitic diseases : official organ of the Indian Society for Parasitology	2014	Dec	10.1007/s12639-013-0255-z	0971-7196 (Print) 0971-7196	4	38	404-9
Okello, E.,Moonens, K.,Erume, J.,De Greve, H.	Enterotoxigenic Escherichia coli strains are highly prevalent in Ugandan piggeries but disease outbreaks are masked by antibiotic prophylaxis	Post-weaning diarrhea (PWD) caused by enterotoxigenic Escherichia coli (ETEC) is an important disease of newly weaned piglets. ETEC strains commonly express F4 and/or F18 fimbriae that attach to carbohydrate receptors present on the intestinal epithelium during colonization. The disease status in the Ugandan piggeries had previously not been studied. In this cross-sectional sero-survey and clinic…	Trop Anim Health Prod	Tropical animal health and production	2015	Jan	10.1007/s11250-014-0694-2	0049-4747	1	47	117-22
Gebremedhin, E. Z.,Abdurahaman, M.,Hadush, T.,Tessema, T. S.	Seroprevalence and risk factors of Toxoplasma gondii infection in sheep and goats slaughtered for human consumption in Central Ethiopia	BACKGROUND: Toxoplasmosis is one of the most common parasitic zoonoses worldwide. Humans get infections with T. gondii after ingesting raw or undercooked meat or oocysts via contaminated soil, food or water; or congenitally by transplacental transmission of tachyzoites. The objectives of the present study were to estimate the seroprevalence and assess risk factors for T. gondii infection in sheep…	BMC Res Notes	BMC research notes	2014	Oct 7	10.1186/1756-0500-7-696	1756-0500		7	696
Nsadha, Z.,Thomas, L. F.,Fevre, E. M.,Nasinyama, G.,Ojok, L.,Waiswa, C.	Prevalence of porcine cysticercosis in the Lake Kyoga Basin, Uganda	BACKGROUND: Taenia solium is a zoonotic helminth with the potential to cause life threatening epilepsy in people through the aberrant larval infection of the brain called Neurocysticercosis (NCC). The pig is the intermediate host for T. solium where the larval form, cysticercus cellulosae, normally develops after the pig eats eggs of the parasite. Humans are the definitive host where the adult ta…	BMC Vet Res	BMC veterinary research	2014	Oct 5	10.1186/s12917-014-0239-y	1746-6148		10	239
Gebremedhin, E. Z.,Yunus, H. A.,Tesfamaryam, G.,Tessema, T. S.,Dawo, F.,Terefe, G.,Di Marco, V.,Vitale, M.	First report of Toxoplasma gondii in camels (Camelus dromedarius) in Ethiopia: bioassay and seroepidemiological investigation	BACKGROUND: Toxoplasmosis is a major public health concern in many countries of the world. A cross-sectional and follow up experimental study designs were used for seroepidemiological and bioassay studies, respectively from November 2012 to April 2013. The objectives were to estimate the seroprevalence of T. gondii infection, to assess risk factors and to isolate the parasite from camels in the F…	BMC Vet Res	BMC veterinary research	2014	Sep 30	10.1186/s12917-014-0222-7	1746-6148		10	222
Gebremedhin, E. Z.,Tesfamaryam, G.,Duguma, R.,Tilahun, G.,Di Marco, V.,Vitale, M.	Majority of T. gondii seropositive chickens (Gallus domesticus) in Central Ethiopia carries the infective parasite	BACKGROUND: The prevalence of Toxoplasma gondii in free range chickens is a good indicator of the prevalence of T. gondii oocysts in the environment. The aim of this study was to isolate T. gondii parasites from heart and brain of seropositive free range (FR) chickens. FINDINGS: Isolation of T. gondii from pooled heart and brain of 41 direct agglutination test (DAT) positive (>/=1:40) free range …	Acta Vet Scand	Acta veterinaria Scandinavica	2014	Sep 24	10.1186/s13028-014-0060-4	0044-605x	1	56	60
Hornok, S.,Abichu, G.,Meli, M. L.,Tanczos, B.,Sulyok, K. M.,Gyuranecz, M.,Gonczi, E.,Farkas, R.,Hofmann-Lehmann, R.	Influence of the biotope on the tick infestation of cattle and on the tick-borne pathogen repertoire of cattle ticks in Ethiopia	BACKGROUND: The majority of vector-borne infections occur in the tropics, including Africa, but molecular eco-epidemiological studies are seldom reported from these regions. In particular, most previously published data on ticks in Ethiopia focus on species distribution, and only a few molecular studies on the occurrence of tick-borne pathogens or on ecological factors influencing these. The pres…	PLoS One	PloS one	2014		10.1371/journal.pone.0106452	1932-6203	9	9	e106452
Asmare, K.,Krontveit, R. I.,Ayelet, G.,Sibhat, B.,Godfroid, J.,Skjerve, E.	Meta-analysis of Brucella seroprevalence in dairy cattle of Ethiopia	This meta-analysis estimates a single-group summary (effect size) for seroprevalence of Brucella spp. exposure in dairy cattle of Ethiopia. It also attempts to identify study-level variables that could explain the variation in apparent seroprevalence. The literature search was restricted to studies published in English language from January 2000 to December 2013. A template was designed to retrie…	Trop Anim Health Prod	Tropical animal health and production	2014	Dec	10.1007/s11250-014-0669-3	0049-4747	8	46	1341-50
Lutomiah, J.,Omondi, D.,Masiga, D.,Mutai, C.,Mireji, P. O.,Ongus, J.,Linthicum, K. J.,Sang, R.	Blood meal analysis and virus detection in blood-fed mosquitoes collected during the 2006-2007 Rift Valley fever outbreak in Kenya	BACKGROUND: Rift Valley fever (RVF) is a zoonosis of domestic ruminants in Africa. Blood-fed mosquitoes collected during the 2006-2007 RVF outbreak in Kenya were analyzed to determine the virus infection status and animal source of the blood meals. MATERIALS AND METHODS: Blood meals from individual mosquito abdomens were screened for viruses using Vero cells and RT-PCR. DNA was also extracted and…	Vector Borne Zoonotic Dis	Vector borne and zoonotic diseases (Larchmont, N.Y.)	2014	Sep	10.1089/vbz.2013.1564	1530-3667	9	14	656-64
Owange, N. O.,Ogara, W. O.,Affognon, H.,Peter, G. B.,Kasiiti, J.,Okuthe, S.,Onyango-Ouma, W.,Landmann, T.,Sang, R.,Mbabu, M.	Occurrence of rift valley fever in cattle in Ijara district, Kenya	Ijara district in Kenya was one of the hotspots of rift valley fever (RVF) during the 2006/2007 outbreak which led to human and animal deaths causing huge economic and public health losses. The main constraint in the control and prevention of RVF is inadequate knowledge on its occurrence during the interepidemic period. This study was aimed at understanding the occurrence of RVF in cattle in Ijar…	Prev Vet Med	Preventive veterinary medicine	2014	Nov 1	10.1016/j.prevetmed.2014.08.008	0167-5877	1	117	121-8
Kassa, B. G.,Yeshi, M. M.,Abraha, A. H.,Gebremariam, T. T.	Tibial hydatidosis: a case report	BACKGROUND: Hydatidosis is a tapeworm infection caused by the larval stage of Echinococcus species. The organs most frequently affected are the liver and the lungs. Primary involvement of the skeleton is rare. The location of hydatid cysts in the tibia is seldom described in the medical literature, and its diagnosis is challenging and often presenting with a pathologic fracture simulating benign …	BMC Res Notes	BMC research notes	2014	Sep 11	10.1186/1756-0500-7-631	1756-0500		7	631
Lichoti, J. K.,Kihara, A.,Oriko, A. A.,Okutoyi, L. A.,Wauna, J. O.,Tchouassi, D. P.,Tigoi, C. C.,Kemp, S.,Sang, R.,Mbabu, R. M.	Detection of rift valley Fever virus interepidemic activity in some hotspot areas of kenya by sentinel animal surveillance, 2009-2012	Rift Valley fever virus causes an important zoonotic disease of humans and small ruminants in Eastern Africa and is spread primarily by a mosquito vector. In this region, it occurs as epizootics that typically occur at 5-15-year intervals associated with unusual rainfall events. It has hitherto been known that the virus is maintained between outbreaks in dormant eggs of the mosquito vector and th…	Vet Med Int	Veterinary medicine international	2014		10.1155/2014/379010	2090-8113 (Print) 2042-0048		2014	379010
Gebremedhin, E. Z.,Abdurahaman, M.,Tessema, T. S.,Tilahun, G.,Cox, E.,Goddeeris, B.,Dorny, P.,De Craeye, S.,Darde, M. L.,Ajzenberg, D.	Isolation and genotyping of viable Toxoplasma gondii from sheep and goats in Ethiopia destined for human consumption	BACKGROUND: Toxoplasma gondii is an obligate intracellular protozoan parasite that infects humans and a broad spectrum of warm-blooded vertebrates. The present study was undertaken with the objectives of isolation and determining the genotypes of T. gondii strains from sheep and goats slaughtered in East and West Shewa Zones of Oromia Regional State, Central Ethiopia. METHODS: Hearts of 47 sheep …	Parasit Vectors	Parasites & vectors	2014	Sep 4	10.1186/1756-3305-7-425	1756-3305		7	425
Kazoora, H. B.,Majalija, S.,Kiwanuka, N.,Kaneene, J. B.	Prevalence of Mycobacterium bovis skin positivity and associated risk factors in cattle from western Uganda	PURPOSE: A cross-sectional study was undertaken to determine the prevalence of Mycobacterium bovis skin positivity and associated risk factors in cattle in western Uganda. METHODS: Herds were selected using multi-stage cluster sampling. The comparative cervical intradermal tuberculin test (CCT) was used to determine cattle tuberculosis status using US Department of Agriculture protocols. Risk fac…	Trop Anim Health Prod	Tropical animal health and production	2014	Dec	10.1007/s11250-014-0650-1	0049-4747	8	46	1383-90
Jaeggi, T.,Kortman, G. A.,Moretti, D.,Chassard, C.,Holding, P.,Dostal, A.,Boekhorst, J.,Timmerman, H. M.,Swinkels, D. W.,Tjalsma, H.,Njenga, J.,Mwangi, A.,Kvalsvig, J.,Lacroix, C.,Zimmermann, M. B.	Iron fortification adversely affects the gut microbiome, increases pathogen abundance and induces intestinal inflammation in Kenyan infants	BACKGROUND: In-home iron fortification for infants in developing countries is recommended for control of anaemia, but low absorption typically results in >80% of the iron passing into the colon. Iron is essential for growth and virulence of many pathogenic enterobacteria. We determined the effect of high and low dose in-home iron fortification on the infant gut microbiome and intestinal inflammat…	Gut	Gut	2015	May	10.1136/gutjnl-2014-307720	0017-5749	5	64	731-42
Kansiime, C.,Rutebemberwa, E.,Mugisha, A.,Mugisha, S.,Asiimwe, B. B.,Rwego, I. B.,Kiwanuka, S. N.	Determinants of patients' choice of provider in accessing brucellosis care among pastoral communities adjacent to lake Mburo National Park in Kiruhura District, Uganda	BACKGROUND: Brucellosis is the commonest zoonotic infection worldwide with symptoms similar to other febrile syndromes such as malaria and typhoid fever. It is often easily misdiagnosed, resulting in underreporting and misdirected treatments. Understanding of the factors that influence brucellosis care seeking is essential in enhancing its effective management. Our study sought to determine the f…	PLoS One	PloS one	2014		10.1371/journal.pone.0105276	1932-6203	8	9	e105276
Cummings, M. J.,Wamala, J. F.,Komakech, I.,Lukwago, L.,Malimbo, M.,Omeke, M. E.,Mayer, D.,Bakamutumaho, B.	Hepatitis E in Karamoja, Uganda, 2009-2012: epidemiology and challenges to control in a setting of semi-nomadic pastoralism	BACKGROUND: A prolonged hepatitis E outbreak occurred between 2009 and 2012 among a semi-nomadic pastoralist population in the Karamoja region of Uganda. As data on the public health problems of nomadic pastoralists in sub-Saharan Africa is limited, we sought to characterize the epidemiology and challenges to control of hepatitis E in such a setting. METHODS: A retrospective case-series investiga…	Trans R Soc Trop Med Hyg	Transactions of the Royal Society of Tropical Medicine and Hygiene	2014	Oct	10.1093/trstmh/tru123	0035-9203	10	108	648-55
Assefa, G.,Abebe, M.,Belete, A.,Schnider, J.	Epidural and para spinal thoracic hydatidosis presenting with progressive paraparesis and paraplegia: a case report	We report a 16 year old male patient from rural Ethiopia with pathologically and intraoperatively proven thoracic para spinal and epidural hydatidosis, a very rare involvement, who presented with progresive both lower limb weakness, loss of pain, touch and properioception and double incontinence of two weeks prior to hospital admission. The pathological, radiological (MRI and plain x-ray) and the…	Ethiop Med J	Ethiopian medical journal	2014	Jan		0014-1755 (Print) 0014-1755	1	52	49-51
Coffin, J. L.,Monje, F.,Asiimwe-Karimu, G.,Amuguni, H. J.,Odoch, T.	A One Health, participatory epidemiology assessment of anthrax (Bacillus anthracis) management in Western Uganda	Sporadic anthrax outbreaks have occurred in and around Uganda's Queen Elizabeth National Park (QENP) for years, affecting wildlife, domestic animals, and humans. Reported outbreaks (2004-2005 and 2010) in QENP collectively killed over 500 wild animals and over 400 domestic animals. A 2011 outbreak in Sheema district temporarily froze local markets while killing two humans and seven bovines. One H…	Soc Sci Med	Social science & medicine (1982)	2015	Mar	10.1016/j.socscimed.2014.07.037	0277-9536		129	44-50
Mbaya, H.,Magambo, J.,Njenga, S.,Zeyhle, E.,Mbae, C.,Mulinge, E.,Wassermann, M.,Kern, P.,Romig, T.	Echinococcus spp. in central Kenya: a different story	Research on cystic echinococcosis (CE) has a long history in Kenya, but has mainly concentrated on two discrete areas, Turkana and Maasailand, which are known to be foci of human CE in Africa. Here, we report on a survey for CE in livestock from central to northeastern Kenya, from where no previous data are available. A total of 7,831 livestock carcasses were surveyed. CE prevalence was 1.92% in …	Parasitol Res	Parasitology research	2014	Oct	10.1007/s00436-014-4045-z	0932-0113	10	113	3789-94
Pavlinac, P. B.,John-Stewart, G. C.,Naulikha, J. M.,Onchiri, F. M.,Denno, D. M.,Odundo, E. A.,Singa, B. O.,Richardson, B. A.,Walson, J. L.	High-risk enteric pathogens associated with HIV infection and HIV exposure in Kenyan children with acute diarrhoea	OBJECTIVE: HIV infection is an established risk for diarrhoeal severity, less is known about specific enteric pathogens associated with HIV status. We determined associations of selected enteric pathogens with HIV infection and HIV exposure among Kenyan children. DESIGN: A cross-sectional study among 6 months to 15 year olds presenting to two Western Kenya District hospitals with acute diarrhoea …	Aids	AIDS (London, England)	2014	Sep 24	10.1097/qad.0000000000000396	0269-9370	15	28	2287-96
Bilal, J. A.,Alsammani, M. A.,Ahmed, M. I.	Acute Toxoplasma gondii infection in children with reactive hyperplasia of the cervical lymph nodes	OBJECTIVE: To determine the seroprevalence of Toxoplasma gondii (T. gondii) in children with reactive hyperplasia of the cervical lymph nodes. METHODS: This cross-sectional prospective study was conducted in Khartoum Children Emergency Hospital, Khartoum, Sudan between January 2010 and April 2011. Eighty children with cervical lymphadenopathy were selected using random sampling. Their lymph nodes…	Saudi Med J	Saudi medical journal	2014	Jul		0379-5284 (Print) 0379-5284	7	35	699-703
van Kesteren, F.,Piggott, K. J.,Bengui, T.,Kubri, S. B.,Mastin, A.,Sillero-Zubiri, C.,Paris, M.,Millar, R. P.,Macdonald, D. W.,Shiferaw, F.,Craig, P. S.	Helminth parasites in the endangered Ethiopian wolf, Canis simensis	Ethiopian wolves, Canis simensis, are an endangered carnivore endemic to the Ethiopian highlands. Although previous studies have focused on aspects of Ethiopian wolf biology, including diet, territoriality, reproduction and infectious diseases such as rabies, little is known of their helminth parasites. In the current study, faecal samples were collected from 94 wild Ethiopian wolves in the Bale …	J Helminthol	Journal of helminthology	2015	Jul	10.1017/s0022149x14000534	0022-149x	4	89	487-95
Okello, A.,Welburn, S.,Smith, J.	Crossing institutional boundaries: mapping the policy process for improved control of endemic and neglected zoonoses in sub-Saharan Africa	The recent adoption of the World Health Assembly Resolution 66.12 for neglected tropical diseases (NTDs) in May 2013 is an important turning point for advocacy regarding a number of endemic zoonotic infections, defined by the World Health Organization as the neglected zoonotic diseases (NZDs). In addition to NTD-listed zoonoses such as rabies, echinococcosis (hydatid disease), leishmaniasis, Huma…	Health Policy Plan	Health policy and planning	2015	Jul	10.1093/heapol/czu059	0268-1080	6	30	804-12
Smith, J.,Taylor, E. M.,Kingsley, P.	One World-One Health and neglected zoonotic disease: elimination, emergence and emergency in Uganda	This paper traces the emergence and tensions of an internationally constructed and framed One World-One Health (OWOH) approach to control and attempt to eliminate African Trypanosomiasis in Uganda. In many respects Trypanosomiasis is a disease that an OWOH approach is perfectly designed to treat, requiring an integrated approach built on effective surveillance in animals and humans, quick diagnos…	Soc Sci Med	Social science & medicine (1982)	2015	Mar	10.1016/j.socscimed.2014.06.044	0277-9536		129	12-9
Hazen, T. H.,Humphrys, M. S.,Ochieng, J. B.,Parsons, M.,Bopp, C. A.,O'Reilly, C. E.,Mintz, E.,Rasko, D. A.	Draft Genome Sequences of Nine Enteropathogenic Escherichia coli Strains from Kenya	We report here the draft genome sequences of nine enteropathogenic Escherichia coli (EPEC) strains isolated from children in Kenya who died during hospitalization with diarrhea. Each of the isolates possess the EPEC adherence factor (EAF) plasmid encoding the bundle-forming pilus, which is characteristic of EPEC. These isolates represent diverse serogroups and EPEC phylogenomic lineages.	Genome Announc	Genome announcements	2014	Jun 12	10.1128/genomeA.00582-14	2169-8287 (Print)	3	2
von Wissmann, B.,Fyfe, J.,Picozzi, K.,Hamill, L.,Waiswa, C.,Welburn, S. C.	Quantifying the association between bovine and human trypanosomiasis in newly affected sleeping sickness areas of Uganda	BACKGROUND: Uganda has active foci of both chronic and acute HAT with the acute zoonotic form of disease classically considered to be restricted to southeast Uganda, while the focus of the chronic form of HAT was confined to the northwest of the country. Acute HAT has however been migrating from its traditional disease focus, spreading rapidly to new districts, a spread linked to movement of infe…	PLoS Negl Trop Dis	PLoS neglected tropical diseases	2014	Jun	10.1371/journal.pntd.0002931	1935-2727	6	8	e2931
Conrardy, C.,Tao, Y.,Kuzmin, I. V.,Niezgoda, M.,Agwanda, B.,Breiman, R. F.,Anderson, L. J.,Rupprecht, C. E.,Tong, S.	Molecular detection of adenoviruses, rhabdoviruses, and paramyxoviruses in bats from Kenya	We screened 217 bats of at least 20 species from 17 locations in Kenya during July and August of 2006 for the presence of adenovirus, rhabdovirus, and paramyxovirus nucleic acids using generic reverse transcription polymerase chain reaction (RT-PCR) and PCR assays. Of 217 bat fecal swabs examined, 4 bats were adenovirus DNA-positive, 11 bats were paramyxovirus RNA-positive, and 2 bats were rhabdo…	Am J Trop Med Hyg	The American journal of tropical medicine and hygiene	2014	Aug	10.4269/ajtmh.13-0664	0002-9637	2	91	258-66
Okello, A. L.,Bardosh, K.,Smith, J.,Welburn, S. C.	One Health: past successes and future challenges in three African contexts	BACKGROUND: The recent emergence of zoonotic diseases such as Highly Pathogenic Avian Influenza (HPAI) and Severe Acute Respiratory Syndrome (SARS) have contributed to dominant Global Health narratives around health securitisation and pandemic preparedness, calling for greater co-operation between the health, veterinary and environmental sectors in the ever-evolving One Health movement. A decade …	PLoS Negl Trop Dis	PLoS neglected tropical diseases	2014	May	10.1371/journal.pntd.0002884	1935-2727	5	8	e2884
Terefe, Y.,Hailemariam, Z.,Menkir, S.,Nakao, M.,Lavikainen, A.,Haukisalmi, V.,Iwaki, T.,Okamoto, M.,Ito, A.	Phylogenetic characterisation of Taenia tapeworms in spotted hyenas and reconsideration of the "Out of Africa" hypothesis of Taenia in humans	The African origin of hominins suggests that Taenia spp. in African carnivores are evolutionarily related to the human-infecting tapeworms Taenia solium, Taenia saginata and Taenia asiatica. Nevertheless, the hypothesis has not been verified through molecular phylogenetics of Taenia. This study aimed to perform phylogenetic comparisons between Taenia spp. from African hyenas and the congeneric hu…	Int J Parasitol	International journal for parasitology	2014	Jul	10.1016/j.ijpara.2014.03.013	0020-7519	8	44	533-41
Mulatu, G.,Beyene, G.,Zeynudin, A.	Prevalence of Shigella, Salmonella and Campylobacter species and their susceptibility patters among under five children with diarrhea in Hawassa town, south Ethiopia	BACKGROUND: Diarrhea is the leading cause of morbidity and mortality in under-five children in developing countries including Ethiopia. Therefore, up-to-date data on etiologic agent and susceptibility pattern are important for the management of bacterial diarrhea in under-five children, which was the main objective of this study. METHOD: A cross-sectional study was conducted at Hawassa Adare Hosp…	Ethiop J Health Sci	Ethiopian journal of health sciences	2014	Apr		1029-1857	2	24	101-8
Cummings, M. J.,Wamala, J. F.,Komakech, I.,Malimbo, M.,Lukwago, L.	Emerging and reemerging epidemic-prone diseases among settling nomadic pastoralists in Uganda	Epidemic-prone diseases have traditionally been uncommon among nomadic pastoralists as mobility allows already dispersed populations to migrate away from epidemic threats. In the Karamoja region of Uganda, nomadic pastoralists are transitioning to an increasingly settled lifestyle due to cattle raiding and associated civil insecurity. In attempts to reduce conflict in the region, the Ugandan gove…	Acta Trop	Acta tropica	2014	Sep	10.1016/j.actatropica.2014.04.025	0001-706x		137	19-24
Asmare, K.	Neospora caninum versus Brucella spp. exposure among dairy cattle in Ethiopia: a case control study	This case-control study aimed at assessing the relative association of Neospora caninum and Brucella species exposure with reproductive disorders. The study was carried out between October 2011 and June 2012 on 731 dairy cows sampled from 150 dairy farms in selected 17 conurbations of Ethiopia. Two hundred sixty-six of the cows were categorized as cases based on their history of abortion or still…	Trop Anim Health Prod	Tropical animal health and production	2014	Aug	10.1007/s11250-014-0599-0	0049-4747	6	46	961-6
Gebremedhin, E. Z.,Tesfamaryam, G.,Yunus, H. A.,Duguma, R.,Tilahun, G.,D. I. Marco V,Vitale, M.	Seroepidemiology of Toxoplasma gondii infection in free-range chickens (Gallus domesticus) of Central Ethiopia	We performed a seroepidemiological study of Toxoplasma gondii infection in free-range chickens from October 2012 to May 2013. We used cross-sectional two-stage cluster sampling to collect blood samples from wing veins of 601 chickens from central Ethiopia. T. gondii-specific antibodies were assayed by modified agglutination test (MAT). We collected information about risk factors by questionnaire …	Epidemiol Infect	Epidemiology and infection	2015	Feb	10.1017/s0950268814000971	0950-2688	3	143	608-17
Adugna, K. E.,Agga, G. E.,Zewde, G.	Seroepidemiological survey of bovine brucellosis in cattle under a traditional production system in western Ethiopia	Bovine brucellosis, an important bacterial zoonosis, is usually associated with intensive systems of production. A cross-sectional study was conducted in western Ethiopia to determine the seroprevalence of bovine brucellosis in cattle undertraditional extensive husbandry. Sera collected from 1,152 cattle originating from 164 herds were screened, using the Rose Bengal test, and all positive sera w…	Rev Sci Tech	Revue scientifique et technique (International Office of Epizootics)	2013	Dec		0253-1933 (Print) 0253-1933	3	32	765-73
Kagendo, D.,Magambo, J.,Agola, E. L.,Njenga, S. M.,Zeyhle, E.,Mulinge, E.,Gitonga, P.,Mbae, C.,Muchiri, E.,Wassermann, M.,Kern, P.,Romig, T.	A survey for Echinococcus spp. of carnivores in six wildlife conservation areas in Kenya	To investigate the presence of Echinococcus spp. in wild mammals of Kenya, 832 faecal samples from wild carnivores (lions, leopards, spotted hyenas, wild dogs and silver-backed jackals) were collected in six different conservation areas of Kenya (Meru, Nairobi, Tsavo West and Tsavo East National Parks, Samburu and Maasai Mara National Reserves). Taeniid eggs were found in 120 samples (14.4%). In …	Parasitol Int	Parasitology international	2014	Aug	10.1016/j.parint.2014.04.001	1383-5769	4	63	604-11
Mihret, W.,Zenebe, G.,Bekele, A.,Abebe, M.,Wassie, L.,Yamuah, L. K.,Woldemeskel, D.,Kassahun, Y.,Medhin, G.,Engers, H.,Aseffa, A.	Chronic meningitis in immunocompromised adult Ethiopians visiting Tikur Anbessa Teaching Hospital and Ye'huleshet Clinic from 2003-2004	BACKGROUND: Chronic meningitis is inflammation of the meninges where signs and symptoms develop and last for at least four weeks without alleviation. Little is known about the current etiology and incidence of the disease in adults living in developing countries. OBJECTIVE: The objective of this study was to elucidate the most common etiologies of chronic meningitis in adult Ethiopian patients an…	Ethiop Med J	Ethiopian medical journal	2014	Jan		0014-1755 (Print) 0014-1755		Suppl 1	43-8
Seyoum, B.,Asmamaw, D.,Iwnetu, R.,Yamuah, L. K.,Wassie, L.,Abebe, M.,Amanuel, Y. W.,Aseffa, A.	Characterization of the etiological agents of tuberculous lymphadenitis in Dera Woreda, North Showa, Ethiopia	BACKGROUND: Tuberculous lymphadenitis (TBLN) is a common form of extra pulmonary tuberculosis where lymph nodes particularly from cervical, axillary and inguinal sites are mostly involved, however, its diagnosis poses a major challenge in resource limited settings. OBJECTIVE: To identify the etiological species of Mycobacteria responsible for TBLN in Derra area, a rural district in Ethiopia, wher…	Ethiop Med J	Ethiopian medical journal	2014	Jan		0014-1755 (Print) 0014-1755		Suppl 1	7-14
Kansiime, C.,Mugisha, A.,Makumbi, F.,Mugisha, S.,Rwego, I. B.,Sempa, J.,Kiwanuka, S. N.,Asiimwe, B. B.,Rutebemberwa, E.	Knowledge and perceptions of brucellosis in the pastoral communities adjacent to Lake Mburo National Park, Uganda	BACKGROUND: Brucellosis is one of the most common zoonotic infections globally. Lack of knowledge about brucellosis may affect the health-seeking behavior of patients, thus leading to sustained transmission in these communities. Our study assessed knowledge and perceptions of brucellosis among pastoral communities adjacent to Lake Mburo National Park (LMNP), Kiruhura District, Uganda. METHODS: A …	BMC Public Health	BMC public health	2014	Mar 10	10.1186/1471-2458-14-242	1471-2458		14	242
DePuy, W.,Benka, V.,Massey, A.,Deem, S. L.,Kinnaird, M.,O'Brien, T.,Wanyoike, S.,Njoka, J.,Butt, B.,Foufopoulos, J.,Eisenberg, J. N.,Hardin, R.	Q fever risk across a dynamic, heterogeneous landscape in Laikipia County, Kenya	Two hundred fourteen serosamples were collected from four livestock species across five ranches in Laikipia County, Kenya. Serological analysis for Coxiella burnetii (the causative agent for Q fever) showed a distinct seroprevalence gradient: the lowest in cattle, higher in sheep and goats, and the highest in camels. Laikipia-wide aerial counts show a recent increase in the camel population. One …	Ecohealth	EcoHealth	2014	Sep	10.1007/s10393-014-0924-0	1612-9202	3	11	429-33
Hassan, O. A.,Ahlm, C.,Evander, M.	A need for One Health approach - lessons learned from outbreaks of Rift Valley fever in Saudi Arabia and Sudan	INTRODUCTION: Rift Valley fever (RVF) is an emerging viral zoonosis that impacts human and animal health. It is transmitted from animals to humans directly through exposure to blood, body fluids, or tissues of infected animals or via mosquito bites. The disease is endemic to Africa but has recently spread to Saudi Arabia and Yemen. Our aim was to compare two major outbreaks of RVF in Saudi Arabia…	Infect Ecol Epidemiol	Infection ecology & epidemiology	2014		10.3402/iee.v4.20710	2000-8686 (Print) 2000-8686		4
Horton, D. L.,Banyard, A. C.,Marston, D. A.,Wise, E.,Selden, D.,Nunez, A.,Hicks, D.,Lembo, T.,Cleaveland, S.,Peel, A. J.,Kuzmin, I. V.,Rupprecht, C. E.,Fooks, A. R.	Antigenic and genetic characterization of a divergent African virus, Ikoma lyssavirus	In 2009, a novel lyssavirus (subsequently named Ikoma lyssavirus, IKOV) was detected in the brain of an African civet (Civettictis civetta) with clinical rabies in the Serengeti National Park of Tanzania. The degree of nucleotide divergence between the genome of IKOV and those of other lyssaviruses predicted antigenic distinction from, and lack of protection provided by, available rabies vaccines…	J Gen Virol	The Journal of general virology	2014	May	10.1099/vir.0.061952-0	0022-1317	Pt 5	95	1025-32
Biffa, D.,Johansen, T. B.,Godfroid, J.,Muwonge, A.,Skjerve, E.,Djonne, B.	Multi-locus variable-number tandem repeat analysis (MLVA) reveals heterogeneity of Mycobacterium bovis strains and multiple genotype infections of cattle in Ethiopia	Bovine tuberculosis (BTB) remains a major threat to animal and human health, and obstructs international and inter-regional livestock trade in Ethiopia. Many aspects of epidemiology of BTB and its causative agent, Mycobacterium bovis (M. bovis) are not well known. Aims of the study were to elucidate molecular characteristics of M. bovis strains using MLVA typing method. Further aim was to determi…	Infect Genet Evol	Infection, genetics and evolution : journal of molecular epidemiology and evolutionary genetics in infectious diseases	2014	Apr	10.1016/j.meegid.2014.01.021	1567-1348		23	13-9
Knight-Jones, T. J.,Njeumi, F.,Elsawalhy, A.,Wabacha, J.,Rushton, J.	Risk assessment and cost-effectiveness of animal health certification methods for livestock export in Somalia	Livestock export is vital to the Somali economy. To protect Somali livestock exports from costly import bans used to control the international spread of disease, better certification of livestock health status is required. We performed quantitative risk assessment and cost-effectiveness analysis on different health certification protocols for Somali livestock exports for six transboundary disease…	Prev Vet Med	Preventive veterinary medicine	2014	Mar 1	10.1016/j.prevetmed.2014.01.003	0167-5877	4	113	469-83
Rashid, K.,Wachira, F. N.,Nyariki, J. N.,Isaac, A. O.	Kenyan purple tea anthocyanins and coenzyme-Q10 ameliorate post treatment reactive encephalopathy associated with cerebral human African trypanosomiasis in murine model	Human African trypanosomiasis (HAT) is a tropical disease caused by two subspecies of Trypanosoma brucei, the East African variant T. b. rhodesiense and the West African variant T. b. gambiense. Melarsoprol, an organic arsenical, is the only drug used to treat late stage T. b. rhodesiense infection. Unfortunately, this drug induces an extremely severe post treatment reactive encephalopathy (PTRE)…	Parasitol Int	Parasitology international	2014	Apr	10.1016/j.parint.2014.01.001	1383-5769	2	63	417-26
Lulekal, E.,Rondevaldova, J.,Bernaskova, E.,Cepkova, J.,Asfaw, Z.,Kelbessa, E.,Kokoska, L.,Van Damme, P.	Antimicrobial activity of traditional medicinal plants from Ankober District, North Shewa Zone, Amhara Region, Ethiopia	CONTEXT: Traditional medicinal plants have long been used in Ethiopia to treat human and livestock ailments. Despite a well-documented rich tradition of medicinal plant use in the country, their direct antimicrobial effects are still poorly known. OBJECTIVE: To investigate the antimicrobial activity of 19 medicinal plant species that were selected based on the ethnobotanical information on their …	Pharm Biol	Pharmaceutical biology	2014	May	10.3109/13880209.2013.858362	1388-0209	5	52	614-20
Tafa, B.,Sewunet, T.,Tassew, H.,Asrat, D.	Isolation and Antimicrobial Susceptibility Patterns of Campylobacter Species among Diarrheic Children at Jimma, Ethiopia	Introduction. Campylobacter is one of the leading bacterial causes of food-borne disease. The prevalence of Campylobacter species resistant to antimicrobial agents is increasing. This study is intended to determine prevalence and antimicrobial susceptibility patterns of Campylobacter species among under-five children with diarrhea. Methodology. A cross-sectional study was conducted among 227 unde…	Int J Bacteriol	International journal of bacteriology	2014		10.1155/2014/560617	2356-6957 (Print) 2314-596x		2014	560617
Elduma, A. H.,Osman, W. M.	Dengue and hepatitis E virus infection in pregnant women in Eastern Sudan, a challenge for diagnosis in an endemic area	Dengue fever and hepatitis E virus infection are both a public health problem in developing countries due to poor sanitation. Infection with viral hepatitis and dengue fever can present with similar clinical such and fever, headache and abortion. This study was conducted in Port-Sudan city in the eastern part of the country. ELISA and Real Time PCR tests were used to detect the infection. A total…	Pan Afr Med J	The Pan African medical journal	2014		10.11604/pamj.2014.19.391.5439			19	391
Odhiambo, F.,Galgalo, T.,Wences, A.,Muchemi, O. M.,Kanyina, E. W.,Tonui, J. C.,Amwayi, S.,Boru, W.	Antimicrobial resistance: capacity and practices among clinical laboratories in Kenya, 2013	INTRODUCTION: Antimicrobial resistance is neglected in developing countries; associated with limited surveillance and unregulated use of antimicrobials. Consequently, delayed patient recoveries, deaths and further antimicrobial resistance occur. Recent gastroenteritis outbreak at a children's home associated with multidrug resistant non-typhoidal Salmonella spp, raised concerns about the magnitud…	Pan Afr Med J	The Pan African medical journal	2014		10.11604/pamj.2014.19.332.5159			19	332
Mucheru, G. M.,Kikuvi, G. M.,Amwayi, S. A.	Knowledge and practices towards rabies and determinants of dog rabies vaccination in households: a cross sectional study in an area with high dog bite incidents in Kakamega County, Kenya, 2013	INTRODUCTION: An estimated 55,000 people die from rabies annually. Factors promoting dog vaccination, estimates of vaccination coverage and knowledge on rabies are important for effective rabies control. We sought to establish these estimates at household (HH) level and whether rabies knowledge is associated with proper control practices. METHODS: Cross-sectional cluster survey with two-stage sam…	Pan Afr Med J	The Pan African medical journal	2014		10.11604/pamj.2014.19.255.4745			19	255
Obonyo, M.,Arvelo, W.,Kadivane, S.,Orundu, M.,Lankau, E.,Gakuya, F.,Munyua, P.,Githinji, J.,Marano, N.,Njenga, K.,Omolo, J.,Montgomery, J.	Investigation to determine staff exposure and describe animal bite surveillance after detection of a rabid zebra in a safari lodge in Kenya, 2011	INTRODUCTION: Rabies is a fatal viral infection, resulting in >55,000 deaths globally each year. In August 2011, a young orphaned zebra at a Kenyan safari lodge acquired rabies and potentially exposed >150 tourists and local staff. An investigation was initiated to determine exposures among the local staff, and to describe animal bite surveillance in the affected district. METHODS: We interviewed…	Pan Afr Med J	The Pan African medical journal	2014		10.11604/pamj.2014.19.10.3434			19	10
Gumi, B.,Firdessa, R.,Yamuah, L.,Sori, T.,Tolosa, T.,Aseffa, A.,Zinsstag, J.,Schelling, E.	Seroprevalence of Brucellosis and Q-Fever in Southeast Ethiopian Pastoral Livestock	To assess seroprevalences of Brucella and C. burnetii in pastoral livestock in southeast Ethiopia, a cross-sectional study was carried out in three livestock species (cattle, camels and goats). The study was conducted from July 2008 to August 2010, and eight pastoral associations (PAs) from the selected districts were included in the study. Sera from a total of 1830 animals, comprising 862 cattle…	J Vet Sci Med Diagn	Journal of veterinary science & medical diagnosis	2013	Mar 22	10.4172/2325-9590.1000109	2325-9590 (Print) 2325-9590	1	2
Bekele, W. A.,Tessema, T. S.,Melaku, S. K.	Camelus dromedarius brucellosis and its public health associated risks in the Afar National Regional State in northeastern Ethiopia	BACKGROUND: A cross-sectional study was carried out in four districts of the Afar region in Ethiopia to determine the prevalence of brucellosis in camels, and to identify risky practices that would facilitate the transmission of zoonoses to humans. This study involved testing 461 camels and interviewing 120 livestock owners. The modified Rose Bengal plate test (mRBPT) and complement fixation test…	Acta Vet Scand	Acta veterinaria Scandinavica	2013	Dec 17	10.1186/1751-0147-55-89	0044-605x		55	89
Atherstone, C.,Picozzi, K.,Kalema-Zikusoka, G.	Seroprevalence of Leptospira hardjo in cattle and African buffalos in southwestern Uganda	Leptospirosis, caused by the spirochete bacterium Leptospira spp. is a zoonosis, distributed worldwide and classified as an emerging infectious disease. Fatal outcomes to leptospiral infection do occur and the disease can cause abortion and other reproductive problems in cattle, goats, and pigs. In humans the symptoms range from subclinical infection to acute febrile illness, pulmonary hemorrhage…	Am J Trop Med Hyg	The American journal of tropical medicine and hygiene	2014	Feb	10.4269/ajtmh.13-0466	0002-9637	2	90	288-90
Selby, R.,Bardosh, K.,Picozzi, K.,Waiswa, C.,Welburn, S. C.	Cattle movements and trypanosomes: restocking efforts and the spread of Trypanosoma brucei rhodesiense sleeping sickness in post-conflict Uganda	BACKGROUND: The northwards spread of acute T. b. rhodesiense sleeping sickness in Uganda has been linked to cattle movements associated with restocking following the end to military conflict in 2006. This study examined the number of cattle traded from T. b. rhodesiense endemic districts, the prevalence of the parasite in cattle being traded and the level of trypanocidal treatment at livestock ma…	Parasit Vectors	Parasites & vectors	2013	Sep 27	10.1186/1756-3305-6-281	1756-3305	1	6	281
Duffy, C. W.,MacLean, L.,Sweeney, L.,Cooper, A.,Turner, C. M.,Tait, A.,Sternberg, J.,Morrison, L. J.,MacLeod, A.	Population genetics of Trypanosoma brucei rhodesiense: clonality and diversity within and between foci	African trypanosomes are unusual among pathogenic protozoa in that they can undergo their complete morphological life cycle in the tsetse fly vector with mating as a non-obligatory part of this development. Trypanosoma brucei rhodesiense, which infects humans and livestock in East and Southern Africa, has classically been described as a host-range variant of the non-human infective Trypanosoma br…	PLoS Negl Trop Dis	PLoS neglected tropical diseases	2013	Nov	10.1371/journal.pntd.0002526	1935-2727	11	7	e2526
Elfahal, A. M.,Elhassan, A. M.,Hussien, M. O.,Enan, K. A.,Musa, A. B.,El Hussein, A. M.	Seroprevalence of Toxoplasma gondii in Dairy Cattle with Reproductive Problems in Sudan	Toxoplasmosis, caused by Toxoplasma gondii, is one of the most common parasitic infections of humans and other warm-blooded animals in most parts of the world. The disease is common among sheep and goats and it is recognized as one of the major causes of reproductive failure in these animals. Cattle, on the other hand, can be infected, but abortion or perinatal mortality has not been recorded. Th…	ISRN Vet Sci	ISRN veterinary science	2013		10.1155/2013/895165	2090-4452 (Print) 2090-4452		2013	895165
Gemechu, A.,Giday, M.,Worku, A.,Ameni, G.	In vitro anti-mycobacterial activity of selected medicinal plants against Mycobacterium tuberculosis and Mycobacterium bovis strains	BACKGROUND: Tuberculosis (TB) is a global burden with one -third of the world's population infected with the pathogen Mycobacterium tuberculosis complex and annually 1.4 million deaths occur due to the disease. This high incidence of infection and the increased rate of multi-drug resistant and extensively-drug resistant strains of the organism further complicated the problem of TB control and hav…	BMC Complement Altern Med	BMC complementary and alternative medicine	2013	Oct 29	10.1186/1472-6882-13-291	1472-6882		13	291
Stewart, B. T.,Jacob, J.,Finn, T.,Lado, M.,Napoleon, R.,Brooker, S.,Sidhu, P. S.,Kolaczinski, J.	Cystic echinococcosis in Mundari tribe-members of South Sudan	Many neglected tropical diseases, including the zoonotic disease cystic echinococcosis (hydatidosis), are endemic to East Africa. However, their geographical distribution is heterogenous and incompletely characterized. The aim of this study was to determine if Mundari pastoralists harbor endemic human hydatidosis. The survey was conducted in cattle camps randomly selected from accessible sites pr…	Pathog Glob Health	Pathogens and global health	2013	Sep	10.1179/2047773213y.0000000111	2047-7724	6	107	293-8
Wardrop, N. A.,Fevre, E. M.,Atkinson, P. M.,Welburn, S. C.	The dispersal ecology of Rhodesian sleeping sickness following its introduction to a new area	Tsetse-transmitted human and animal trypanosomiasis are constraints to both human and animal health in sub-Saharan Africa, and although these diseases have been known for over a century, there is little recent evidence demonstrating how the parasites circulate in natural hosts and ecosystems. The spread of Rhodesian sleeping sickness (caused by Trypanosoma brucei rhodesiense) within Uganda over t…	PLoS Negl Trop Dis	PLoS neglected tropical diseases	2013		10.1371/journal.pntd.0002485	1935-2727	10	7	e2485
Ameni, G.,Tadesse, K.,Hailu, E.,Deresse, Y.,Medhin, G.,Aseffa, A.,Hewinson, G.,Vordermeier, M.,Berg, S.	Transmission of Mycobacterium tuberculosis between farmers and cattle in central Ethiopia	BACKGROUND: Transmission of Mycobacterium tuberculosis (M. tuberculosis) complex could be possible between farmers and their cattle in Ethiopia. METHODOLOGY/PRINCIPAL FINDINGS: A study was conducted in mixed type multi-purposes cattle raising region of Ethiopia on 287 households (146 households with case of pulmonary tuberculosis (TB) and 141 free of TB) and 287 herds consisting of 2,033 cattle b…	PLoS One	PloS one	2013		10.1371/journal.pone.0076891	1932-6203	10	8	e76891
Halliday, J. E.,Knobel, D. L.,Allan, K. J.,de, C. Bronsvoort B. M.,Handel, I.,Agwanda, B.,Cutler, S. J.,Olack, B.,Ahmed, A.,Hartskeerl, R. A.,Njenga, M. K.,Cleaveland, S.,Breiman, R. F.	Urban leptospirosis in Africa: a cross-sectional survey of Leptospira infection in rodents in the Kibera urban settlement, Nairobi, Kenya	Leptospirosis is a widespread but under-reported cause of morbidity and mortality. Global re-emergence of leptospirosis has been associated with the growth of informal urban settlements in which rodents are thought to be important reservoir hosts. Understanding the multi-host epidemiology of leptospirosis is essential to control and prevent disease. A cross-sectional survey of rodents in the Kibe…	Am J Trop Med Hyg	The American journal of tropical medicine and hygiene	2013	Dec	10.4269/ajtmh.13-0415	0002-9637	6	89	1095-102
Nabukenya, I.,Kaddu-Mulindwa, D.,Nasinyama, G. W.	Survey of Brucella infection and malaria among Abattoir workers in Kampala and Mbarara Districts, Uganda	BACKGROUND: Brucellosis is among the most widespread zoonotic infections estimated at 14% in Uganda. A cross-sectional study was conducted to estimate the sero-prevalence, risk factors of Brucella infection and malaria among abattoir workers. METHODS: A survey was conducted among 232 abattoir workers in main abattoirs of Kampala and Mbarara districts in February 2007. A pre-tested questionnaire c…	BMC Public Health	BMC public health	2013	Sep 30	10.1186/1471-2458-13-901	1471-2458		13	901
Kiwou, M. K.,Lanetti, R.,Sladeckova, V.,Kalavska, A.,Benca, G. J.,Sokolova, J.,Kulkova, N.,Dobrodenkova, S.,Mikolasova, G.,Mzwan, J. M.,Muli, J. M.,Bukovinova, P.,Kralova, J.,Mamova, A.	Tropical neuroinfections in south sudanese rural hospitals - analysis of 8,709 patients	OBJECTIVE: Infections involving the central nervous system have very serious consequences and affect thousands of people in Africa. Despite the availability of new antibiotics and vaccines, neuroinfections act as dangerous and life-threatening conditions. The most frequent neuroinfections which are of the greatest importance for public health systems are viral diseases (such as HIV, encephalitis,…	Neuro Endocrinol Lett	Neuro endocrinology letters	2013	Sep		0172-780X (Print) 0172-780x	Suppl 1	34	24-7
Dobrodenkova, S.	Sleeping sickness in Buikwe South Health sub-district: Neuroinfection situation report	OBJECTIVE: The aim of this paper is to describe the incidence of Trypanosoma brucei rhodesiense sleeping sickness in the last functioning treatment centre in Buikwe South HSD in Southeast Uganda, in Mukono District, for a 19-year period (1989-2008). This is a report on the treatment outcome, structure of population affected, comparison with the published data on general incidence of T. b rhodesie…	Neuro Endocrinol Lett	Neuro endocrinology letters	2013	Sep		0172-780X (Print) 0172-780x	Suppl 1	34	17-23
Gebremedhin, E. Z.,Agonafir, A.,Tessema, T. S.,Tilahun, G.,Medhin, G.,Vitale, M.,Di Marco, V.	Some risk factors for reproductive failures and contribution of Toxoplasma gondii infection in sheep and goats of Central Ethiopia: a cross-sectional study	Reproductive failure has a negative impact on animal production, health and welfare and ultimately rural economies. In Ethiopia, the factors affecting small ruminant reproductive efficiency are inadequately investigated. A cross-sectional survey was done from November, 2010 to May, 2011 to investigate risk factors of reproductive failures including Toxoplasma gondii infection. Analysis of 1372 se…	Res Vet Sci	Research in veterinary science	2013	Dec	10.1016/j.rvsc.2013.08.007	0034-5288	3	95	894-900
Boru, W. G.,Kikuvi, G.,Omollo, J.,Abade, A.,Amwayi, S.,Ampofo, W.,Luman, E. T.,Oundo, J.	Aetiology and factors associated with bacterial diarrhoeal diseases amongst urban refugee children in Eastleigh, Kenya: A case control study	INTRODUCTION: Kenya is home to over 400 000 refugees from neighbouring countries. There is scanty information about diarrhoea amongst urban refugees in Kenya. OBJECTIVES: We investigated the enteric bacteria causing diarrhoea amongst urban refugee children and described the associated factors. METHOD: During the period of August-December 2010, urban refugee children between the ages of two and fi…	Afr J Lab Med	African journal of laboratory medicine	2013		10.4102/ajlm.v2i1.63	2225-2002 (Print) 2225-2002	1	2	63
Goodhead, I.,Capewell, P.,Bailey, J. W.,Beament, T.,Chance, M.,Kay, S.,Forrester, S.,MacLeod, A.,Taylor, M.,Noyes, H.,Hall, N.	Whole-genome sequencing of Trypanosoma brucei reveals introgression between subspecies that is associated with virulence	UNLABELLED: Human African trypanosomiasis is caused by two subspecies of Trypanosoma brucei. Trypanosoma brucei rhodesiense is found in East Africa and frequently causes acute disease, while Trypanosoma brucei gambiense is found in West Africa and is associated with chronic disease. Samples taken from a single focus of a Ugandan outbreak of T. b. rhodesiense in the 1980s were associated with eith…	MBio	mBio	2013	Aug 20	10.1128/mBio.00197-13		4	4
Tschopp, R.,Abera, B.,Sourou, S. Y.,Guerne-Bleich, E.,Aseffa, A.,Wubete, A.,Zinsstag, J.,Young, D.	Bovine tuberculosis and brucellosis prevalence in cattle from selected milk cooperatives in Arsi zone, Oromia region, Ethiopia	BACKGROUND: Bovine tuberculosis (BTB) and bovine brucellosis are two important milk-borne zoonoses that have been shown to be prevalent to various degrees in Ethiopian cattle. The study was carried out in four Woredas (districts) around Asella town, Arsi Zone between October 2011 and March 2012 and included 318 small-holders in 13 dairy cooperatives that marketed the delivered milk. The aims of t…	BMC Vet Res	BMC veterinary research	2013	Aug 13	10.1186/1746-6148-9-163	1746-6148		9	163
Gelaw, Y.,Asaminew, T.	Periocular cutaneous anthrax in Jimma Zone, Southwest Ethiopia: a case series	BACKGROUND: Anthrax is a zoonotic disease caused by Bacillus anthracis. Naturally occurring human infection is rare and is generally the result of contact with anthrax-infected animals or animal products. CASE PRESENTATION: We examined three patients who had contact with presumed anthrax-infected animal and/or its product and presented with preseptal cellulitis with a localized itchy erythematous…	BMC Res Notes	BMC research notes	2013	Aug 7	10.1186/1756-0500-6-313	1756-0500		6	313
Newman-Gerhardt, S.,Muiruri, S.,Muchiri, E.,Peters, C. J.,Morrill, J.,Lucas, A. H.,King, C. H.,Kazura, J.,LaBeaud, A. D.	Potential for autoimmune pathogenesis of Rift Valley Fever virus retinitis	Rift Valley Fever (RVF) is a significant threat to human health because it can progress to retinitis, encephalitis, and hemorrhagic fever. The timing of onset of Rift Valley Fever virus (RVFV) retinitis suggests an autoimmune origin. To determine whether RVFV retinitis is associated with increased levels of IgG against retinal tissue, we measured and compared levels of IgG against healthy human e…	Am J Trop Med Hyg	The American journal of tropical medicine and hygiene	2013	Sep	10.4269/ajtmh.12-0562	0002-9637	3	89	495-7
Nizeyimana, G.,Mwiine, F. N.,Ayebazibwe, C.	Comparative Brucella abortus antibody prevalence in cattle under contrasting husbandry practices in Uganda	A study was conducted in the Luwero and Nakasongola districts in central Uganda to determine and compare the prevalence and distribution of antibodies against Brucella abortus in cattle under contrasting husbandry practices, using two serological tests. Three hundred and fifteen serum samples were systematically sampled from 29 farms and subsequently tested using the Rose Bengal plate test (RBPT)…	J S Afr Vet Assoc	Journal of the South African Veterinary Association	2013			1019-9128	1	84	E1-5
Kuria, J. N.,Gathogo, S. M.	Concomitant fungal and Mycobacterium bovis infections in beef cattle in Kenya	Bovine tuberculosis is an important zoonosis and accurate diagnosis is important for its surveillance. Post-mortem diagnosis may, however, be compromised by lesions caused by other pathogens. In an investigation on its prevalence in slaughter cattle in Kenya, Mycobacterium bovis and dimorphic fungi were inadvertently identified separately or concurrently in tuberculous lesions. Beef carcasses wer…	Onderstepoort J Vet Res	The Onderstepoort journal of veterinary research	2013	Jul 31	10.4102/ojvr.v80i1.585	0030-2465	1	80	585
Teklue, T.,Tolosa, T.,Tuli, G.,Beyene, B.,Hailu, B.	Sero-prevalence and risk factors study of brucellosis in small ruminants in Southern Zone of Tigray Region, Northern Ethiopia	This study reports a prevalence and risk factor survey of brucellosis in small ruminants in Southern Zone of Tigray Region, Northern Ethiopia between October 2011 and April 2012 to determine the sero-prevalence of small-ruminant brucellosis and to identify associated risk factors for the occurrence of disease in small ruminants under extensive production system. Multistage random sampling was fol…	Trop Anim Health Prod	Tropical animal health and production	2013	Nov	10.1007/s11250-013-0439-7	0049-4747	8	45	1809-15
	Investigation of hepatitis E outbreak among refugees - Upper Nile, South Sudan, 2012-2013	During the week of July 2, 2012, the deaths of two pregnant women and one child were reported by household mortality surveillance in Jamam refugee camp, Maban County, Upper Nile State, South Sudan. All were reported to have yellow eyes before death. During July 27-August 3, 2012, three adult males with acute onset jaundice were admitted to the Medecins Sans Frontieres (MSF) hospital in Jamam camp…	MMWR Morb Mortal Wkly Rep	MMWR. Morbidity and mortality weekly report	2013	Jul 26		0149-2195	29	62	581-6
Aksoy, S.,Caccone, A.,Galvani, A. P.,Okedi, L. M.	Glossina fuscipes populations provide insights for human African trypanosomiasis transmission in Uganda	Uganda has both forms of human African trypanosomiasis (HAT): the chronic gambiense disease in the northwest and the acute rhodesiense disease in the south. The recent spread of rhodesiense into central Uganda has raised concerns given the different control strategies the two diseases require. We present knowledge on the population genetics of the major vector species Glossina fuscipes fuscipes i…	Trends Parasitol	Trends in parasitology	2013	Aug	10.1016/j.pt.2013.06.005	1471-4922	8	29	394-406
Bardosh, K.,Waiswa, C.,Welburn, S. C.	Conflict of interest: use of pyrethroids and amidines against tsetse and ticks in zoonotic sleeping sickness endemic areas of Uganda	BACKGROUND: Caused by trypanosomes and transmitted by tsetse flies, Human African Trypanosomiasis and bovine trypanosomiasis remain endemic across much of rural Uganda where the major reservoir of acute human infection is cattle. Following elimination of trypanosomes by mass trypanocidal treatment, it is crucial that farmers regularly apply pyrethroid-based insecticides to cattle to sustain paras…	Parasit Vectors	Parasites & vectors	2013	Jul 10	10.1186/1756-3305-6-204	1756-3305		6	204
Britch, S. C.,Binepal, Y. S.,Ruder, M. G.,Kariithi, H. M.,Linthicum, K. J.,Anyamba, A.,Small, J. L.,Tucker, C. J.,Ateya, L. O.,Oriko, A. A.,Gacheru, S.,Wilson, W. C.	Rift Valley fever risk map model and seroprevalence in selected wild ungulates and camels from Kenya	Since the first isolation of Rift Valley fever virus (RVFV) in the 1930s, there have been multiple epizootics and epidemics in animals and humans in sub-Saharan Africa. Prospective climate-based models have recently been developed that flag areas at risk of RVFV transmission in endemic regions based on key environmental indicators that precede Rift Valley fever (RVF) epizootics and epidemics. Alt…	PLoS One	PloS one	2013		10.1371/journal.pone.0066626	1932-6203	6	8	e66626
Mutwiri, T.,Magambo, J.,Zeyhle, E.,Mkoji, G. M.,Wamae, C. N.,Mulinge, E.,Wassermann, H.,Kern, P.,Romig, T.	MOLECULAR CHARACTERISATION OF ECHINOCOCCUS GRANULOSUS SPECIES/STRAINS IN HUMAN INFECTIONS FROM TURKANA, KENYA	BACKGROUND: Cystic echinococcosis (CE) or hydatid disease is a neglected, economically important zoonotic disease endemic in pastoralist communities, in particular the Turkana community of Kenya. It is caused by the larval stage of the highly diverse species complex of Echinococcusgranulosus sensu lato (s.l). The situation on the genetic diversity in humans in Kenya is not well established. OBJEC…	East Afr Med J	East African medical journal	2013	Jul		0012-835X (Print) 0012-835x	7	90	235-40
Ahmed, M. E.,Eltom, K. H.,Musa, N. O.,Ali, I. A.,Elamin, F. M.,Grobusch, M. P.,Aradaib, I. E.	First report on circulation of Echinococcus ortleppi in the one humped camel (Camelus dromedaries), Sudan	BACKGROUND: Echinococcus granulosus (EG) complex, the cause of cystic echinococcosis (CE), infects humans and several other animal species worldwide and hence the disease is of public health importance. Ten genetic variants, or genotypes designated as (G1-G10), are distributed worldwide based on genetic diversity. The objective of this study was to provide some sequence data and phylogeny of EG i…	BMC Vet Res	BMC veterinary research	2013	Jun 25	10.1186/1746-6148-9-127	1746-6148		9	127
Crabtree, M. B.,Kading, R. C.,Mutebi, J. P.,Lutwama, J. J.,Miller, B. R.	Identification of host blood from engorged mosquitoes collected in western Uganda using cytochrome oxidase I gene sequences	Emerging infectious disease events are frequently caused by arthropod-borne viruses (arboviruses) that are maintained in a zoonotic cycle between arthropod vectors and vertebrate wildlife species, with spillover to humans in areas where human and wildlife populations interface. The greater Congo basin region, including Uganda, has historically been a hot spot for emergence of known and novel arbo…	J Wildl Dis	Journal of wildlife diseases	2013	Jul	10.7589/2012-08-213	0090-3558	3	49	611-26
Gebremedhin, E. Z.,Agonafir, A.,Tessema, T. S.,Tilahun, G.,Medhin, G.,Vitale, M.,Di Marco, V.,Cox, E.,Vercruysse, J.,Dorny, P.	Seroepidemiological study of ovine toxoplasmosis in East and West Shewa Zones of Oromia Regional State, Central Ethiopia	BACKGROUND: Toxoplasmosis is a globally distributed zoonosis. Consumption of raw or undercooked meat, which is among the main risk factors for acquiring human infection, is a popular tradition in Ethiopia. However, studies on toxoplasmosis in food animals used for human consumption in Ethiopia are very scarce. Thus, the objectives of the present study were to estimate the seroprevalence and the r…	BMC Vet Res	BMC veterinary research	2013	Jun 15	10.1186/1746-6148-9-117	1746-6148		9	117
Derra, F. A.,Karlsmose, S.,Monga, D. P.,Mache, A.,Svendsen, C. A.,Felix, B.,Granier, S. A.,Geyid, A.,Taye, G.,Hendriksen, R. S.	Occurrence of Listeria spp. in retail meat and dairy products in the area of Addis Ababa, Ethiopia	BACKGROUND: Listeriosis, a bacterial disease in humans and animals, is mostly caused by ingestion of Listeria monocytogenes via contaminated food and/or water, or by a zoonotic infection. Globally, listeriosis has in general a low incidence but a high case fatality rate. OBJECTIVE: The objective of this study was to investigate the occurrence, antimicrobial profiles, and genetic relatedness of L.…	Foodborne Pathog Dis	Foodborne pathogens and disease	2013	Jun	10.1089/fpd.2012.1361	1535-3141	6	10	577-9
Kebede, N.,Oghumu, S.,Worku, A.,Hailu, A.,Varikuti, S.,Satoskar, A. R.	Multilocus microsatellite signature and identification of specific molecular markers for Leishmania aethiopica	BACKGROUND: Leishmaniasis is a clinically and epidemiologically diverse zoonotic disease caused by obligatory, intracellular protozoan parasites of the genus Leishmania. Cutaneous leishmaniasis is the most widely distributed form of the disease characterized by skin lesions. Leishmania aethiopica is considered the predominant etiological agent in Ethiopia. The current study was aimed at developin…	Parasit Vectors	Parasites & vectors	2013	Jun 4	10.1186/1756-3305-6-160	1756-3305		6	160
D'Amico, G.,Mihalca, A. D.,Domsa, C.,Albrechtova, K.,Sandor, A. D.,Modry, D.	Taming the beast: rabies control in the cradle of mankind	Between 2006 and 2012, a rabies control programme has been conducted in the area of Lake Turkana in northern Kenya. Spatial data obtained for this project were analysed with the aim of assessing the importance of dog home ranges with the view of possible overlapping between dog populations from adjacent localities. In contrast to our expectation of the maximum home ranges of dogs in the harsh sem…	Geospat Health	Geospatial health	2013	May	10.4081/gh.2013.98	1827-1987	2	7	409-11
Mayega, R. W.,Musenero, M.,Nabukenya, I.,Kiguli, J.,Bazeyo, W.	A descriptive overview of the burden, distribution and characteristics of epidemics in Uganda	BACKGROUND: Although Uganda is a high burden country for epidemics of infectious diseases, the pattern of epidemics has not yet been adequately documented. The purpose of this study was to describe the distribution, magnitude and characteristics of recent epidemics in Uganda, as a basis for informing policy on priorities for targeted prevention of epidemics. METHODS: Qualitative and quantitative …	East Afr J Public Health	East African journal of public health	2013	Jun		0856-8960 (Print) 0856-8960	2	10	397-402
Scacchia, M.,Di Provvido, A.,Ippoliti, C.,Kefle, U.,Sebhatu, T. T.,D'Angelo, A.,De Massis, F.	Prevalence of brucellosis in dairy cattle from the main dairy farming regions of Eritrea	In order to get a reliable estimate of brucellosis prevalence in Eritrean dairy cattle, a cross-sectional study was carried out in 2009. The survey considered the sub-population of dairy cattle reared in modern small- and medium-sized farms. Samples were screened with the Rose Bengal test (RBT) and positive cases were confirmed with the complement fixation test (CFT). A total of 2.77%(417/15 049;…	Onderstepoort J Vet Res	The Onderstepoort journal of veterinary research	2013	Apr 23	10.4102/ojvr.v80i1.448	0030-2465	1	80	448
Ogendi, E.,Maina, N.,Kagira, J.,Ngotho, M.,Mbugua, G.,Karanja, S.	Questionnaire survey on the occurrence of risk factors for Toxoplasma gondii infection amongst farmers in Thika District, Kenya	A survey was conducted to determine the occurrence of risk factors for Toxoplasma gondii infection amongst farmers in Thika District, Kenya. Interviews were conducted in a total of 385 households using a structured questionnaire. The water consumed at household level originated from taps (74.3%), rivers or streams (15.1%), wells (5.4%) and boreholes (5.2%). A number of households (46.8%) consumed…	J S Afr Vet Assoc	Journal of the South African Veterinary Association	2013	Apr 18	10.4102/jsava.v84i1.191	1019-9128	1	84	E1-6
Katukiza, A. Y.,Temanu, H.,Chung, J. W.,Foppen, J. W.,Lens, P. N.	Genomic copy concentrations of selected waterborne viruses in a slum environment in Kampala, Uganda	The presence of viruses in a slum environment where sanitation is poor is a major concern. However, little is known of their occurrence and genomic copy concentration in the slum environment. The main objective of this study was to determine the genomic copy concentrations of human adenoviruses F and G, Rotavirus (RV), Hepatitis A virus (HAV), Hepatitis E virus (HEV) and human adenovirus species …	J Water Health	Journal of water and health	2013	Jun	10.2166/wh.2013.184	1477-8920 (Print) 1477-8920	2	11	358-70
Noss, M. R.,Gilmore, K.,Wittich, A. C.	A case of taeniasis diagnosed postpartum	A case of postpartum taeniasis will be discussed along with the pathophysiology, proper treatment, potential risks, and prevention of taeniasis infections to the pregnant mother, her infant, and her family members. Taenia spp. infections are relatively rare in developed societies. Increasing immigration to developed countries and an expanding role of medical aid in developing countries will lead …	Mil Med	Military medicine	2013	Apr	10.7205/milmed-d-12-00396	0026-4075	4	178	e516-9
Lengerh, A.,Moges, F.,Unakal, C.,Anagaw, B.	Prevalence, associated risk factors and antimicrobial susceptibility pattern of Campylobacter species among under five diarrheic children at Gondar University Hospital, Northwest Ethiopia	BACKGROUND: Recent reports indicate that Campylobacter species are becoming one of the leading causes of bacterial diarrhoeal disease worldwide and most of the isolates are resistant to different antibiotics. This study aimed at determining the prevalence, associated risk factors and susceptibility pattern of Campylobacter species in under-five diarrheic children. METHODS: A cross-sectional study…	BMC Pediatr	BMC pediatrics	2013	May 21	10.1186/1471-2431-13-82	1471-2431		13	82
Rayis, D. A.,Jumaa, A. M.,Gasim, G. I.,Karsany, M. S.,Adam, I.	An outbreak of hepatitis E and high maternal mortality at Port Sudan, Eastern Sudan	During 4 months (November 2010-March 2011) of an outbreak of hepatitis E virus (HEV), 39 pregnant women presented at Port Sudan Hospital, Sudan, with various symptoms of viral hepatitis. The diagnosis of viral hepatitis was confirmed by serology using ELISA anti-HEV IgG and IgM. The mean (SD) maternal age and gestational age were 24.0 (4.2) years and 33.6 (3.7) weeks, respectively. Eight (20.5%) …	Pathog Glob Health	Pathogens and global health	2013	Mar	10.1179/2047773213y.0000000076	2047-7724	2	107	66-8
Ahmed, M. I.,Alsammani, M. A.,Babiker, R. A.	Puerperal sepsis in a rural hospital in Sudan	BACKGROUND: Increasingly, women in rural areas in Sudan reported to hospital with puerperal infections. AIMS: This study was design to identify the common pathogens causing puerperal infections and their susceptibility to current antibiotics. SUBJECTS AND METHODS: We prospectively studied 170 women from January, 2011 through January 2012 attended Hussein Mustafa Hospital for Obstetrics and Gyneco…	Mater Sociomed	Materia socio-medica	2013	Mar	10.5455/msm.2013.25.19-22	1512-7680 (Print) 1512-7680	1	25	19-22
Jemberu, W. T.,Molla, W.,Almaw, G.,Alemu, S.	Incidence of rabies in humans and domestic animals and people's awareness in North Gondar Zone, Ethiopia	BACKGROUND: Rabies is a zoonotic disease that has been prevalent in humans and animals for centuries in Ethiopia and it is often dealt with using traditional practices. There is lack of accurate quantitative information on rabies both in humans and animals in Ethiopia and little is known about the awareness of the people about the disease. In this study, we estimated the incidence of rabies in hu…	PLoS Negl Trop Dis	PLoS neglected tropical diseases	2013		10.1371/journal.pntd.0002216	1935-2727	5	7	e2216
Rutto, J. J.,Osano, O.,Thuranira, E. G.,Kurgat, R. K.,Odenyo, V. A.	Socio-economic and cultural determinants of human african trypanosomiasis at the Kenya - Uganda transboundary	BACKGROUND: Kenya and Uganda have reported different Human African Trypanosomiasis incidences in the past more than three decades, with the latter recording more cases. This cross-sectional study assessed the demographic characteristics, tsetse and trypanosomiasis control practices, socio-economic and cultural risk factors influencing Trypanosoma brucei rhodesiense (T.b.r.) infection in Teso and …	PLoS Negl Trop Dis	PLoS neglected tropical diseases	2013		10.1371/journal.pntd.0002186	1935-2727	4	7	e2186
Firdessa, R.,Berg, S.,Hailu, E.,Schelling, E.,Gumi, B.,Erenso, G.,Gadisa, E.,Kiros, T.,Habtamu, M.,Hussein, J.,Zinsstag, J.,Robertson, B. D.,Ameni, G.,Lohan, A. J.,Loftus, B.,Comas, I.,Gagneux, S.,Tschopp, R.,Yamuah, L.,Hewinson, G.,Gordon, S. V.,Young, D. B.,Aseffa, A.	Mycobacterial lineages causing pulmonary and extrapulmonary tuberculosis, Ethiopia	Molecular typing of 964 specimens from patients in Ethiopia with lymph node or pulmonary tuberculosis showed a similar distribution of Mycobacterium tuberculosis strains between the 2 disease manifestations and a minimal role for M. bovis. We report a novel phylogenetic lineage of M. tuberculosis strongly associated with the Horn of Africa.	Emerg Infect Dis	Emerging infectious diseases	2013	Mar	10.3201/eid1903.120256	1080-6040	3	19	460-3
Osman, H. A.,Eltom, K. H.,Musa, N. O.,Bilal, N. M.,Elbashir, M. I.,Aradaib, I. E.	Development and evaluation of loop-mediated isothermal amplification assay for detection of Crimean Congo hemorrhagic fever virus in Sudan	Crimean-Congo hemorrhagic fever (CCHF) virus (CCHFV) activity has been detected in Kordufan region of the Sudan in 2008 with high case-fatality rates in villages and rural hospitals in the region. Therefore, in the present study, a reverse transcription (RT) loop-mediated isothermal amplification (RT-LAMP) assay was developed and compared to nested RT-PCR for rapid detection of CCHFV targeting th…	J Virol Methods	Journal of virological methods	2013	Jun	10.1016/j.jviromet.2013.03.004	0166-0934	1-2	190	4-10
Gachohi, J. M.,Bett, B.,Njogu, G.,Mariner, J. C.,Jost, C. C.	The 2006-2007 Rift Valley fever outbreak in Kenya: sources of early warning messages and response measures implemented by the Department of Veterinary Services	The authors characterised sources of early warning messages about occurrences of Rift Valley fever (RVF) and examined the response measures that were used by the Department of Veterinary Services (DVS) to manage the 2006-2007 RVF outbreaks in Kenya. The study was conducted between November 2009 and March 2010 and it included national, provincial and district veterinary officers who were involved …	Rev Sci Tech	Revue scientifique et technique (International Office of Epizootics)	2012	Dec		0253-1933 (Print) 0253-1933	3	31	877-87
Obbo, C. J.,Makanga, B.,Mulholland, D. A.,Coombes, P. H.,Brun, R.	Antiprotozoal activity of Khaya anthotheca, (Welv.) C.D.C. a plant used by chimpanzees for self-medication	ETHNOPHARMACOLOGICAL RELEVANCE: Khaya species, endemic to Africa and Madagascar, continues to be valuable in indigenous traditional medicine. Their bitter tasting barks are decocted to treat fevers, several febrile conditions, microbial infections and worm infestations. In the Budongo rain forest of Western Uganda, non-human primates, especially chimpanzees and baboons, have been observed to eat …	J Ethnopharmacol	Journal of ethnopharmacology	2013	May 2	10.1016/j.jep.2013.03.007	0378-8741	1	147	220-3
Thomas, L. F.,de Glanville, W. A.,Cook, E. A.,Fevre, E. M.	The spatial ecology of free-ranging domestic pigs (Sus scrofa) in western Kenya	BACKGROUND: In many parts of the developing world, pigs are kept under low-input systems where they roam freely to scavenge food. These systems allow poor farmers the opportunity to enter into livestock keeping without large capital investments. This, combined with a growing demand for pork, especially in urban areas, has led to an increase in the number of small-holder farmers keeping free range…	BMC Vet Res	BMC veterinary research	2013	Mar 7	10.1186/1746-6148-9-46	1746-6148		9	46
Prager, K. C.,Mazet, J. A.,Dubovi, E. J.,Frank, L. G.,Munson, L.,Wagner, A. P.,Woodroffe, R.	Rabies virus and canine distemper virus in wild and domestic carnivores in Northern Kenya: are domestic dogs the reservoir?	Rabies virus (RV) and canine distemper virus (CDV) can cause significant mortality in wild carnivore populations, and RV threatens human lives. We investigated serological patterns of exposure to CDV and RV in domestic dogs (Canis familiaris), African wild dogs (Lycaon pictus), black-backed jackals (Canis mesomelas), spotted hyenas (Crocuta crocuta), striped hyenas (Hyaena hyaena) and African lio…	Ecohealth	EcoHealth	2012	Dec	10.1007/s10393-013-0815-9	1612-9202	4	9	483-98
Asmare, K.,Sibhat, B.,Molla, W.,Ayelet, G.,Shiferaw, J.,Martin, A. D.,Skjerve, E.,Godfroid, J.	The status of bovine brucellosis in Ethiopia with special emphasis on exotic and cross bred cattle in dairy and breeding farms	A cross-sectional study was conducted to investigate the seroprevalence of brucellosis and identify risk factors in exotic and cross bred cattle in Ethiopia. A total of 2334 cattle from 273 farms were tested serially for Brucella antibodies using the Rose Bengal Plate Test (RBPT) and the Compliment Fixation Test (CFT). The overall animal level seroprevalence was 1.9% (95% CI: 1.2, 2.6), with urba…	Acta Trop	Acta tropica	2013	Jun	10.1016/j.actatropica.2013.02.015	0001-706x	3	126	186-92
Hailemariam, Z.,Nakao, M.,Menkir, S.,Lavikainen, A.,Iwaki, T.,Yanagida, T.,Okamoto, M.,Ito, A.	Molecular identification of species of Taenia causing bovine cysticercosis in Ethiopia	Bovine cysticercosis causing damage to the beef industry is closely linked to human taeniasis due to Taenia saginata. In African countries, Taenia spp. from wildlife are also involved as possible sources of infections in livestock. To identify the aetiological agents of bovine cysticercosis in Ethiopia, cysticerci were collected from 41 cattle slaughtered in the eastern and central areas during 2…	J Helminthol	Journal of helminthology	2014	Sep	10.1017/s0022149x13000138	0022-149x	3	88	376-80
Gebremedhin, E. Z.,Abebe, A. H.,Tessema, T. S.,Tullu, K. D.,Medhin, G.,Vitale, M.,Di Marco, V.,Cox, E.,Dorny, P.	Seroepidemiology of Toxoplasma gondii infection in women of child-bearing age in central Ethiopia	BACKGROUND: Toxoplasma gondii infections during pregnancy can result in abortion or congenital defects. Prevalence and risk factors of toxoplasmosis in women of child-bearing age in Ethiopia are unknown. The current study was conducted with the objectives of estimating the seroprevalence and potential risk factors in acquiring T. gondii infection by women of child-bearing age in Central Ethiopia.…	BMC Infect Dis	BMC infectious diseases	2013	Feb 26	10.1186/1471-2334-13-101	1471-2334		13	101
Onono, J. O.,Wieland, B.,Rushton, J.	Constraints to cattle production in a semiarid pastoral system in Kenya	Livestock keeping is the mainstay for the pastoral community while also providing social and cultural value. This study ranked main production constraints and cattle diseases that impacted livelihood and estimated herd prevalence, incidence rate, and impact of diseases on production parameters in a semiarid pastoral district of Narok in Kenya. Data collection employed participatory techniques inc…	Trop Anim Health Prod	Tropical animal health and production	2013	Aug	10.1007/s11250-013-0379-2	0049-4747	6	45	1415-22
Dubey, J. P.,Choudhary, S.,Tilahun, G.,Tiao, N.,Gebreyes, W. A.,Zou, X.,Su, C.	Genetic diversity of Toxoplasma gondii isolates from Ethiopian feral cats	Recent studies indicate greater genetic variability among isolates of Toxoplasma gondii worldwide than previously thought. However, there is no information on genetic diversity of T. gondii from any host in Ethiopia. In the present study, genotyping was performed on viable T. gondii isolates by bioassays in mice from tissues and feces of 27 cats from Ethiopia. Viable T. gondii was isolated from h…	Vet Parasitol	Veterinary parasitology	2013	Sep 1	10.1016/j.vetpar.2013.01.015	0304-4017	1-2	196	206-8
Negash, K.,Beyene, D.,Kumsa, B.	Cystic echinococcosis in cattle slaughtered at Shashemanne Municipal Abattoir, south central Oromia, Ethiopia: prevalence, cyst distribution and fertility	BACKGROUND: Cystic echinococcosis is one of the most widespread zoonoses, causing morbidity and mortality in humans and huge economic losses in livestock. It is caused by metacestodes of the tapeworm Echinococcus granulosus. The metacestodes cause hydatid cysts in the lungs, liver and other organs of intermediate hosts. METHODS: A study was made from December 2010 through March 2011 to determine …	Trans R Soc Trop Med Hyg	Transactions of the Royal Society of Tropical Medicine and Hygiene	2013	Apr	10.1093/trstmh/trt003	0035-9203	4	107	229-34
Knobel, D. L.,Maina, A. N.,Cutler, S. J.,Ogola, E.,Feikin, D. R.,Junghae, M.,Halliday, J. E.,Richards, A. L.,Breiman, R. F.,Cleaveland, S.,Njenga, M. K.	Coxiella burnetii in humans, domestic ruminants, and ticks in rural western Kenya	We conducted serological surveys for Coxiella burnetii in archived sera from patients that visited a rural clinic in western Kenya from 2007 to 2008 and in cattle, sheep, and goats from the same area in 2009. We also conducted serological and polymerase chain reaction-based surveillance for the pathogen in 2009-2010, in human patients with acute lower respiratory illness, in ruminants following p…	Am J Trop Med Hyg	The American journal of tropical medicine and hygiene	2013	Mar	10.4269/ajtmh.12-0169	0002-9637	3	88	513-8
Gao, D.,Cosner, C.,Cantrell, R. S.,Beier, J. C.,Ruan, S.	Modeling the spatial spread of Rift Valley fever in Egypt	Rift Valley fever (RVF) is a severe viral zoonosis in Africa and the Middle East that harms both human health and livestock production. It is believed that RVF in Egypt has been repeatedly introduced by the importation of infected animals from Sudan. In this paper, we propose a three-patch model for the process by which animals enter Egypt from Sudan, are moved up the Nile, and then consumed at p…	Bull Math Biol	Bulletin of mathematical biology	2013	Mar	10.1007/s11538-013-9818-5	0092-8240	3	75	523-42
Ngugi, A. K.,Bottomley, C.,Kleinschmidt, I.,Wagner, R. G.,Kakooza-Mwesige, A.,Ae-Ngibise, K.,Owusu-Agyei, S.,Masanja, H.,Kamuyu, G.,Odhiambo, R.,Chengo, E.,Sander, J. W.,Newton, C. R.	Prevalence of active convulsive epilepsy in sub-Saharan Africa and associated risk factors: cross-sectional and case-control studies	BACKGROUND: The prevalence of epilepsy in sub-Saharan Africa seems to be higher than in other parts of the world, but estimates vary substantially for unknown reasons. We assessed the prevalence and risk factors of active convulsive epilepsy across five centres in this region. METHODS: We did large population-based cross-sectional and case-control studies in five Health and Demographic Surveillan…	Lancet Neurol	The Lancet. Neurology	2013	Mar	10.1016/s1474-4422(13)70003-6	1474-4422	3	12	253-63
Umer, S.,Tekewe, A.,Kebede, N.	Antidiarrhoeal and antimicrobial activity of Calpurnia aurea leaf extract	BACKGROUND: In Ethiopia, Calpurnia aurea is used for the treatment of syphilis, malaria, rabies, diabetes, hypertension, diarrhoea, leishmaniasis, trachoma, elephantiasis, fungal diseases and different swellings. However, despite its traditional usage as an antidiarrhoeal and antimicrobial agent, there is limited or no information regarding its effectiveness and mode of action in diarrhoea which …	BMC Complement Altern Med	BMC complementary and alternative medicine	2013	Jan 28	10.1186/1472-6882-13-21	1472-6882		13	21
Aradaib, I. E.,Erickson, B. R.,Elageb, R. M.,Khristova, M. L.,Carroll, S. A.,Elkhidir, I. M.,Karsany, M. E.,Karrar, A. E.,Elbashir, M. I.,Nichol, S. T.	Rift Valley fever, Sudan, 2007 and 2010	To elucidate whether Rift Valley fever virus (RVFV) diversity in Sudan resulted from multiple introductions or from acquired changes over time from 1 introduction event, we generated complete genome sequences from RVFV strains detected during the 2007 and 2010 outbreaks. Phylogenetic analyses of small, medium, and large RNA segment sequences indicated several genetic RVFV variants were circulatin…	Emerg Infect Dis	Emerging infectious diseases	2013	Feb	10.3201/eid1902.120834	1080-6040	2	19	246-53
Walle, F.,Kebede, N.,Tsegaye, A.,Kassa, T.	Seroprevalence and risk factors for Toxoplasmosis in HIV infected and non-infected individuals in Bahir Dar, Northwest Ethiopia	BACKGROUND: Toxoplasmosis, a zoonotic disease distributed worldwide, is an infection caused by the ubiquitous obligatory intracellular coccidian protozoan organism, Toxoplasma gondii. It is a major public health concern because the disease is serious in terms of mortality or physical and /or psychological sequellae in patients with HIV disease. The aim of the study was to assess the seroprevalenc…	Parasit Vectors	Parasites & vectors	2013	Jan 16	10.1186/1756-3305-6-15	1756-3305	1	6	15
Firdessa, R.,Tschopp, R.,Wubete, A.,Sombo, M.,Hailu, E.,Erenso, G.,Kiros, T.,Yamuah, L.,Vordermeier, M.,Hewinson, R. G.,Young, D.,Gordon, S. V.,Sahile, M.,Aseffa, A.,Berg, S.	High prevalence of bovine tuberculosis in dairy cattle in central ethiopia: implications for the dairy industry and public health	BACKGROUND: Ethiopia has the largest cattle population in Africa. The vast majority of the national herd is of indigenous zebu cattle maintained in rural areas under extensive husbandry systems. However, in response to the increasing demand for milk products and the Ethiopian government's efforts to improve productivity in the livestock sector, recent years have seen increased intensive husbandry…	PLoS One	PloS one	2012		10.1371/journal.pone.0052851	1932-6203	12	7	e52851
Tilahun, G.,Tiao, N.,Ferreira, L. R.,Choudhary, S.,Oliveira, S.,Verma, S. K.,Kwok, O. C.,Molla, B.,Saville, W. J.,Medhin, G.,Kassa, T.,Aleme, H.,Gebreyes, W. A.,Su, C.,Dubey, J. P.	Prevalence of Toxoplasma gondii from free-range chickens (Gallus domesticus) from Addis Ababa, Ethiopia	Prevalence of Toxoplasma gondii in free-range chickens (Gallus domesticus) is a good indicator of the environmental contamination with oocysts because chickens become infected mainly by feeding from ground, feed, or soil contaminated with oocysts. The seroprevalence of T. gondii antibodies in 125 free-range chickens from the Addis Ababa, Ethiopia, was determined. Antibodies to T. gondii were assa…	J Parasitol	The Journal of parasitology	2013	Aug	10.1645/12-25.1	0022-3395	4	99	740-1
Swierczewski, B. E.,Odundo, E. A.,Koech, M. C.,Ndonye, J. N.,Kirera, R. K.,Odhiambo, C. P.,Cheruiyot, E. K.,Wu, M. T.,Lee, J. E.,Zhang, C.,Oaks, E. V.	Surveillance for enteric pathogens in a case-control study of acute diarrhea in Western Kenya	BACKGROUND: Acute diarrhea remains a major public health problem in East African nations such as Kenya. Surveillance for a broad range of enteric pathogens is necessary to accurately predict the frequency of pathogens and potential changes in antibiotic resistance patterns. METHOD: Stool samples were collected from September 2009 to September 2011; 193 and 239 samples, from age-matched cases and …	Trans R Soc Trop Med Hyg	Transactions of the Royal Society of Tropical Medicine and Hygiene	2013	Feb	10.1093/trstmh/trs022	0035-9203	2	107	83-90
Eshitera, E. E.,Githigia, S. M.,Kitala, P.,Thomas, L. F.,Fevre, E. M.,Harrison, L. J.,Mwihia, E. W.,Otieno, R. O.,Ojiambo, F.,Maingi, N.	Prevalence of porcine cysticercosis and associated risk factors in Homa Bay District, Kenya	BACKGROUND: Taenia solium is an important zoonosis in many developing countries. Cysticercosis poses a serious public health risk and leads to economic losses to the pig production industry. Due to scarcity of data on the epidemiology of porcine cysticercosis in Kenya, the present study was conducted to determine the prevalence and risk factors for porcine cysticercosis within Homa Bay district. …	BMC Vet Res	BMC veterinary research	2012	Dec 5	10.1186/1746-6148-8-234	1746-6148		8	234
Zemene, E.,Yewhalaw, D.,Abera, S.,Belay, T.,Samuel, A.,Zeynudin, A.	Seroprevalence of Toxoplasma gondii and associated risk factors among pregnant women in Jimma town, Southwestern Ethiopia	BACKGROUND: Toxoplasmosis is a common parasitic infection caused by an obligate intracellular protozoan, Toxoplasma gondii. If primary toxoplasmosis occurs during pregnancy about one third of the cases could lead to congenital toxoplasmosis, with subsequent pathological effects. This study aimed at determining the seroprevalence of T. gondii among pregnant women in Jimma town, Southwest Ethiopia.…	BMC Infect Dis	BMC infectious diseases	2012	Dec 5	10.1186/1471-2334-12-337	1471-2334		12	337
Scotto, G.,Martinelli, D.,Giammario, A.,Prato, R.,Fazio, V.	Prevalence of antibodies to hepatitis E virus in immigrants: a seroepidemiological survey in the district of Foggia (Apulia-southern Italy)	Hepatitis E virus (HEV) is the etiologic agent of endemically transmitted viral hepatitis. HEV is endemic in developing countries where it occurs in sporadic and endemic forms, but autochthonous sporadic cases of hepatitis E have been reported in North America and in Europe, including Italy. The aim of the present study was to assess the seroprevalence of antibodies to HEV in immigrants from deve…	J Med Virol	Journal of medical virology	2013	Feb	10.1002/jmv.23400	0146-6615	2	85	261-5
Wardrop, N. A.,Fevre, E. M.,Atkinson, P. M.,Kakembo, A.,Welburn, S. C.	An exploratory GIS-based method to identify and characterise landscapes with an elevated epidemiological risk of Rhodesian human African trypanosomiasis	BACKGROUND: Specific land cover types and activities have been correlated with Trypanosoma brucei rhodesiense distributions, indicating the importance of landscape for epidemiological risk. However, methods proposed to identify specific areas with elevated epidemiological risk (i.e. where transmission is more likely to occur) tend to be costly and time consuming. This paper proposes an explorator…	BMC Infect Dis	BMC infectious diseases	2012	Nov 21	10.1186/1471-2334-12-316	1471-2334		12	316
MacLean, L.,Reiber, H.,Kennedy, P. G.,Sternberg, J. M.	Stage progression and neurological symptoms in Trypanosoma brucei rhodesiense sleeping sickness: role of the CNS inflammatory response	BACKGROUND: Human African trypanosomiasis progresses from an early (hemolymphatic) stage, through CNS invasion to the late (meningoencephalitic) stage. In experimental infections disease progression is associated with neuroinflammatory responses and neurological symptoms, but this concept requires evaluation in African trypanosomiasis patients, where correct diagnosis of the disease stage is of c…	PLoS Negl Trop Dis	PLoS neglected tropical diseases	2012		10.1371/journal.pntd.0001857	1935-2727	10	6	e1857
Tchouassi, D. P.,Sang, R.,Sole, C. L.,Bastos, A. D.,Mithoefer, K.,Torto, B.	Sheep skin odor improves trap captures of mosquito vectors of Rift Valley fever	In recent years, the East African region has seen an increase in arboviral diseases transmitted by blood-feeding arthropods. Effective surveillance to monitor and reduce incidence of these infections requires the use of appropriate vector sampling tools. Here, trapped skin volatiles on fur from sheep, a known preferred host of mosquito vectors of Rift Valley fever virus (RVFV), were used with a s…	PLoS Negl Trop Dis	PLoS neglected tropical diseases	2012		10.1371/journal.pntd.0001879	1935-2727	11	6	e1879
Deribe, K.,Meribo, K.,Gebre, T.,Hailu, A.,Ali, A.,Aseffa, A.,Davey, G.	The burden of neglected tropical diseases in Ethiopia, and opportunities for integrated control and elimination	BACKGROUND: Neglected tropical diseases (NTDs) are a group of chronic parasitic diseases and related conditions that are the most common diseases among the 2.7 billion people globally living on less than US$2 per day. In response to the growing challenge of NTDs, Ethiopia is preparing to launch a NTD Master Plan. The purpose of this review is to underscore the burden of NTDs in Ethiopia, highligh…	Parasit Vectors	Parasites & vectors	2012	Oct 24	10.1186/1756-3305-5-240	1756-3305		5	240
Aylate, A.,Shah, S. N.,Aleme, H.,Gizaw, T. T.	Bovine tuberculosis: prevalence and diagnostic efficacy of routine meat inspection procedure in Woldiya municipality abattoir north Wollo zone, Ethiopia	Bovine tuberculosis (BTB) is a widespread and endemic disease of cattle in Ethiopia posing a significant threat to public health. Regular surveillance by skin test, bacteriology, and molecular methods is not feasible due to lack of resources. Thus, routine abattoir (RA) inspection will continue to play a key role for national surveillance. A cross-sectional study was conducted at Woldiya municipa…	Trop Anim Health Prod	Tropical animal health and production	2013	Mar	10.1007/s11250-012-0298-7	0049-4747	3	45	855-64
Mekibeb, A.,Fulasa, T. T.,Firdessa, R.,Hailu, E.	Prevalence study on bovine tuberculosis and molecular characterization of its causative agents in cattle slaughtered at Addis Ababa municipal abattoir, Central Ethiopia	A cross-sectional study was conducted on 500 cattle slaughtered at Addis Ababa abattoir to determine the prevalence of bovine tuberculosis (BTB) and characterize its causative agents. Postmortem examination, mycobacteriological culturing, region of difference-4 (RD4)-based PCR and spoligotyping were applied. The prevalence of BTB was 5 % on the basis of postmortem inspection alone but 1.2 % based…	Trop Anim Health Prod	Tropical animal health and production	2013	Mar	10.1007/s11250-012-0287-x	0049-4747	3	45	763-9
Asmare, K.,Regassa, F.,Robertson, L. J.,Martin, A. D.,Skjerve, E.	Reproductive disorders in relation to Neospora caninum, Brucella spp. and bovine viral diarrhoea virus serostatus in breeding and dairy farms of central and southern Ethiopia	Abortion and stillbirth are important reproductive disorders in the dairy industry and are often caused by infectious agents. This study investigated whether bovine viral diarrhoea virus (BVDV), Brucella spp., and Neospora caninum are associated with abortion and/or stillbirth in dairy cattle in Ethiopia. Dairy cattle from 99 farms were categorized as cases (n=134) or controls (n=268) according t…	Epidemiol Infect	Epidemiology and infection	2013	Aug	10.1017/s0950268812002191	0950-2688	8	141	1772-80
Muwonge, A.,Johansen, T. B.,Vigdis, E.,Godfroid, J.,Olea-Popelka, F.,Biffa, D.,Skjerve, E.,Djonne, B.	Mycobacterium bovis infections in slaughter pigs in Mubende district, Uganda: a public health concern	BACKGROUND: Bovine tuberculosis (TB) caused by Mycobacterium bovis is primarily a disease of ruminants, particularly cattle (Bos primigenius) and buffalo (Syncerus caffer), and is endemic in most developing countries. To date, studies done in Uganda have documented the prevalence of M. bovis in cattle, humans and wild life, in addition to non-tuberculous mycobacteria in pigs. Pigs are increasingl…	BMC Vet Res	BMC veterinary research	2012	Sep 21	10.1186/1746-6148-8-168	1746-6148		8	168
Kuepfer, I.,Schmid, C.,Allan, M.,Edielu, A.,Haary, E. P.,Kakembo, A.,Kibona, S.,Blum, J.,Burri, C.	Safety and efficacy of the 10-day melarsoprol schedule for the treatment of second stage Rhodesiense sleeping sickness	OBJECTIVE: Assessment of the safety and efficacy of a 10-day melarsoprol schedule in second stage T.b. rhodesiense patients and the effect of suramin-pretreatment on the incidence of encephalopathic syndrome (ES) during melarsoprol therapy. DESIGN: Sequential conduct of a proof-of-concept trial (n = 60) and a utilization study (n = 78) using historic controls as comparator. SETTING: Two trial cen…	PLoS Negl Trop Dis	PLoS neglected tropical diseases	2012	Aug	10.1371/journal.pntd.0001695	1935-2727	8	6	e1695
Asmare, K.,Megersa, B.,Denbarga, Y.,Abebe, G.,Taye, A.,Bekele, J.,Bekele, T.,Gelaye, E.,Zewdu, E.,Agonafir, A.,Ayelet, G.,Skjerve, E.	A study on seroprevalence of caprine brucellosis under three livestock production systems in southern and central Ethiopia	Caprine brucellosis in Ethiopia is less commonly reported with limited information on the disease status in the country. The objective of this study was therefore to highlight the status of goat brucellosis in three distinctly different livestock production systems of southern and central Ethiopia. A total 3,315 goats of different age and sex, living with other animals in variable flock size, wer…	Trop Anim Health Prod	Tropical animal health and production	2013	Feb	10.1007/s11250-012-0258-2	0049-4747	2	45	555-60
Dubey, J. P.,Darrington, C.,Tiao, N.,Ferreira, L. R.,Choudhary, S.,Molla, B.,Saville, W. J.,Tilahun, G.,Kwok, O. C.,Gebreyes, W. A.	Isolation of viable Toxoplasma gondii from tissues and feces of cats from Addis Ababa, Ethiopia	Cats are important in the epidemiology of Toxoplasma gondii because they are the only hosts that excrete environmentally resistant oocysts in feces. In the present study, hearts, serum, and feces from 36 feral cats from Addis Ababa area, Ethiopia, were examined for T. gondii infection. Antibodies to T. gondii were determined with the modified agglutination test (MAT, cutoff 1:25); 33 cats were se…	J Parasitol	The Journal of parasitology	2013	Feb	10.1645/ge-3229.1	0022-3395	1	99	56-8
Addy, F.,Alakonya, A.,Wamae, N.,Magambo, J.,Mbae, C.,Mulinge, E.,Zeyhle, E.,Wassermann, M.,Kern, P.,Romig, T.	Prevalence and diversity of cystic echinococcosis in livestock in Maasailand, Kenya	Cystic echinococcosis (CE) is a zoonotic disease caused by several members of the Echinococcus granulosus species complex. In East Africa, several species/strains are known to occur in livestock and humans, but host preferences, relative frequencies and spatial distribution of these taxa are poorly known. Here, we contribute livestock data for Maasailand of southern Kenya. Total CE prevalence was…	Parasitol Res	Parasitology research	2012	Dec	10.1007/s00436-012-3082-8	0932-0113	6	111	2289-94
Nannyonga, B.,Sumpter, D. J.,Mugisha, J. Y.,Luboobi, L. S.	The dynamics, causes and possible prevention of Hepatitis E outbreaks	Rapidly spreading infectious diseases are a serious risk to public health. The dynamics and the factors causing outbreaks of these diseases can be better understood using mathematical models, which are fit to data. Here we investigate the dynamics of a Hepatitis E outbreak in the Kitgum region of northern Uganda during 2007 to 2009. First, we use the data to determine that R0 is approximately 2.2…	PLoS One	PloS one	2012		10.1371/journal.pone.0041135	1932-6203	7	7	e41135
Makobe, C. K.,Sang, W. K.,Kikuvi, G.,Kariuki, S.	Molecular characterization of virulence factors in diarrhoeagenic Escherichia coli isolates from children in Nairobi, Kenya	INTRODUCTION: Among the bacterial causes, diarrheagenic Escherichia coli (DEC) is the most important etiologic agent of childhood diarrhoea and represents a major public health problem in developing countries. New evidence suggests that major differences in virulence among groups of DEC pathotypes may be related to the presence of specific pathogenicity islands (PAIs). METHODOLOGY: Multiplex and …	J Infect Dev Ctries	Journal of infection in developing countries	2012	Aug 21	10.3855/jidc.2082	1972-2680	8	6	598-604
Okell, C. N.,Pinchbeck, G. P.,Stringer, A. P.,Tefera, G.,Christley, R. M.	A community-based participatory study investigating the epidemiology and effects of rabies to livestock owners in rural Ethiopia	A participatory study was carried out in the Oromia region of Ethiopia to ascertain the principal epidemiological features of rabies and its impact on livestock owners. Due to the variation in topography (and therefore livestock and human populations within the study area) villages from both high (>1500 m) and lowland areas were included. Local development agents who had no knowledge of the study…	Prev Vet Med	Preventive veterinary medicine	2013	Jan 1	10.1016/j.prevetmed.2012.07.003	0167-5877	1	108	1-9
Zewdu, E.,Agonafir, A.,Tessema, T. S.,Tilahun, G.,Medhin, G.,Vitale, M.,Di Marco, V.,Cox, E.,Vercruysse, J.,Dorny, P.	Seroepidemiological study of caprine toxoplasmosis in East and West Shewa Zones, Oromia Regional State, Central Ethiopia	Toxoplasmosis is a global zoonosis caused by Toxoplasma gondii, an intracellular apicomplexan parasite. The objectives of this study were to estimate the animal and flock level seroprevalence and risk factors associated with toxoplasmosis in goats of Central Ethiopia. In Ethiopia, goats are economically important animals used for meat and milk production. The study was cross-sectional and 927 blo…	Res Vet Sci	Research in veterinary science	2013	Feb	10.1016/j.rvsc.2012.07.020	0034-5288	1	94	43-8
Dubey, J. P.,Tiao, N.,Gebreyes, W. A.,Jones, J. L.	A review of toxoplasmosis in humans and animals in Ethiopia	Toxoplasmosis caused by the protozoan parasite, Toxoplasma gondii, is a worldwide zoonosis. In this paper published information on toxoplasmosis in humans and other animals in Ethiopia is reviewed. Limited data indicate that the prevalence of T. gondii in humans in Ethiopia is very high, up to 41% of children aged 1-5 years were reported to be seropositive. There is little information on seroprev…	Epidemiol Infect	Epidemiology and infection	2012	Nov	10.1017/s0950268812001392	0950-2688	11	140	1935-8
Ross, J.,Raitt, S.	Management of a wild animal bite in a rabies enzootic area	The British Armed Forces of the 21st century are trained and operate worldwide, often in places where rabies control is poor and prevalence may be high. Currently rabies is not a routine vaccination for all service personnel. Awareness of the risk of rabies, action to take post potential exposure, prompt access to clear management advice and reliable supplies of Rabies Immunoglobulin and Rabies V…	J R Army Med Corps	Journal of the Royal Army Medical Corps	2012	Jun		0035-8665 (Print) 0035-8665	2	158	128-31
Tiao, N.,Darrington, C.,Molla, B.,Saville, W. J.,Tilahun, G.,Kwok, O. C.,Gebreyes, W. A.,Lappin, M. R.,Jones, J. L.,Dubey, J. P.	An investigation into the seroprevalence of Toxoplasma gondii, Bartonella spp., feline immunodeficiency virus (FIV), and feline leukaemia virus (FeLV) in cats in Addis Ababa, Ethiopia	Toxoplasma gondii and Bartonella spp. are zoonotic pathogens of cats. Feline immunodeficiency virus (FIV), and feline leukaemia virus (FeLV) are immunosuppressive viruses of cats that can affect T. gondii oocyst shedding. In this study, the prevalence of antibodies to T. gondii, Bartonella spp., FIV, as well as FeLV antigens were determined in sera from feral cats (Felis catus) from Addis Ababa, …	Epidemiol Infect	Epidemiology and infection	2013	May	10.1017/s0950268812001707	0950-2688	5	141	1029-33
Asil el, T. A.,El Sanousi, S. M.,Gameel, A.,El Beir, H.,Fathelrahman, M.,Terab, N. M.,Muaz, M. A.,Hamid, M. E.	Bovine tuberculosis in South Darfur State, Sudan: an abattoir study based on microscopy and molecular detection methods	Bovine tuberculosis (BTB) is a widespread zoonosis in developing countries but has received little attention in many sub-Saharan African countries including Sudan and particularly in some parts such as Darfur states. This study aimed to detect bovine tuberculosis among caseous materials of cattle slaughtered in abattoirs in South Darfur State, Sudan by using microscopic and PCR-based methods. The…	Trop Anim Health Prod	Tropical animal health and production	2013	Feb	10.1007/s11250-012-0241-y	0049-4747	2	45	469-72
Tschopp, R.,Hattendorf, J.,Roth, F.,Choudhury, A. A.,Shaw, A.,Aseffa, A.,Zinsstag, J.	Cost estimate of bovine tuberculosis to Ethiopia	While bovine tuberculosis (BTB) has been eliminated in some industrialized countries, it prevails worldwide, particularly in Africa. In Ethiopia, BTB is prevalent as numerous studies have shown its occurrence in livestock and in abattoirs but it has not been demonstrated in wildlife and only very few cases have been found in humans. The objective of this study is to estimate the cost of BTB to Et…	Curr Top Microbiol Immunol	Current topics in microbiology and immunology	2013		10.1007/82_2012_245	0070-217X (Print) 0070-217x		365	249-68
O'Reilly, C. E.,Jaron, P.,Ochieng, B.,Nyaguara, A.,Tate, J. E.,Parsons, M. B.,Bopp, C. A.,Williams, K. A.,Vinje, J.,Blanton, E.,Wannemuehler, K. A.,Vulule, J.,Laserson, K. F.,Breiman, R. F.,Feikin, D. R.,Widdowson, M. A.,Mintz, E.	Risk factors for death among children less than 5 years old hospitalized with diarrhea in rural western Kenya, 2005-2007: a cohort study	BACKGROUND: Diarrhea is a leading cause of childhood morbidity and mortality in sub-Saharan Africa. Data on risk factors for mortality are limited. We conducted hospital-based surveillance to characterize the etiology of diarrhea and identify risk factors for death among children hospitalized with diarrhea in rural western Kenya. METHODS AND FINDINGS: We enrolled all children <5 years old, hospit…	PLoS Med	PLoS medicine	2012		10.1371/journal.pmed.1001256	1549-1277	7	9	e1001256
Kashiwazaki, Y.,Ecewu, E.,Imaligat, J. O.,Mawejje, R.,Kirunda, M.,Kato, M.,Musoke, G. M.,Ademun, R. A.	Epidemiology of bovine brucellosis by a combination of rose bengal test and indirect ELISA in the five districts of Uganda	A serological survey on bovine brucellosis was carried out 3 times between 2007 and 2009 in 3 districts (Kiboga, Mpigi and Kiruhura) in western Uganda and 2 (Kumi and Mbale) in the east employing the rose bengal test (RBT) for infected-herd screening and an indirect ELISA (iELISA) for testing the serostatus of individual animals. The animal prevalence was significantly higher in the 3 districts o…	J Vet Med Sci	The Journal of veterinary medical science	2012	Nov		0916-7250	11	74	1417-22
Koraka, P.,Martina, B. E.,Roose, J. M.,van Thiel, P. P.,van Amerongen, G.,Kuiken, T.,Osterhaus, A. D.	In vitro and in vivo isolation and characterization of Duvenhage virus	A fatal human case of Duvenhage virus (DUVV) infection in a Dutch traveller who had returned from Kenya was reported in 2007. She exhibited classical symptoms of rabies encephalitis with distinct pathological findings. In the present study we describe the isolation and characterization of DUVV in vitro and its passage in BALB/c mice. The virus proved to be neuroinvasive in both juvenile and adult…	PLoS Pathog	PLoS pathogens	2012		10.1371/journal.ppat.1002682	1553-7366	5	8	e1002682
Muchiri, I.,Okoth, F. A.,Ngaira, J.,Tuei, S.	SEROPREVALENCE OF HAV, HBV, HCV, AND HEV AMONG ACUTE HEPATITIS PATIENTS AT KENYATTA NATIONAL HOSPITAL IN NAIROBI, KENYA	BACKGROUND: Acute viral hepatitis is most frequently caused by the hepatitis A virus (HAV), hepatitis B virus (HBV), hepatitis C virus (HCV), hepatitis D virus (HDV) and hepatitis E virus (HEV). OBJECTIVES: To determine seroprevalence of HAV, HBV, HCV and HEV among patients with acute hepatitis in Nairobi, Kenya, elucidate various risk factors for hepatitis viral infection and determine the co-in…	East Afr Med J	East African medical journal	2012	Jun		0012-835X (Print) 0012-835x	6	89	199-205
Grolla, A.,Mehedi, M.,Lindsay, R.,Bosio, C.,Duse, A.,Feldmann, H.	Enhanced detection of Rift Valley fever virus using molecular assays on whole blood samples	BACKGROUND: Rift Valley fever (RVF) is an emerging arthropod-borne zoonoses of global agricultural and public health importance. In December 2006, an RVF outbreak was recognized in Kenya which led to the deployment of international response laboratory teams to the area. OBJECTIVES: A field laboratory was operated in Malindi, Kenya to provide safe sample handling and molecular testing for RVF viru…	J Clin Virol	Journal of clinical virology : the official publication of the Pan American Society for Clinical Virology	2012	Aug	10.1016/j.jcv.2012.04.022	1386-6532	4	54	313-7
Hargrove, J. W.,Ouifki, R.,Kajunguri, D.,Vale, G. A.,Torr, S. J.	Modeling the control of trypanosomiasis using trypanocides or insecticide-treated livestock	BACKGROUND: In Uganda, Rhodesian sleeping sickness, caused by Trypanosoma brucei rhodesiense, and animal trypanosomiasis caused by T. vivax and T. congolense, are being controlled by treating cattle with trypanocides and/or insecticides. We used a mathematical model to identify treatment coverages required to break transmission when host populations consisted of various proportions of wild and do…	PLoS Negl Trop Dis	PLoS neglected tropical diseases	2012		10.1371/journal.pntd.0001615	1935-2727	5	6	e1615
Tchouassi, D. P.,Sang, R.,Sole, C. L.,Bastos, A. D.,Cohnstaedt, L. W.,Torto, B.	Trapping of Rift Valley Fever (RVF) vectors using light emitting diode (LED) CDC traps in two arboviral disease hot spots in Kenya	BACKGROUND: Mosquitoes' response to artificial lights including color has been exploited in trap designs for improved sampling of mosquito vectors. Earlier studies suggest that mosquitoes are attracted to specific wavelengths of light and thus the need to refine techniques to increase mosquito captures following the development of super-bright light-emitting diodes (LEDs) which emit narrow wavele…	Parasit Vectors	Parasites & vectors	2012	May 19	10.1186/1756-3305-5-94	1756-3305		5	94
Gathogo, S. M.,Kuria, J. K.,Ombui, J. N.	Prevalence of bovine tuberculosis in slaughter cattle in Kenya: a postmortem, microbiological and DNA molecular study	A study to determine the presence and prevalence of bovine tuberculosis in slaughter cattle in Kenya was carried out in two abattoirs from July to November 2009. Routine postmortem meat inspection was performed on a subpopulation of 929 cattle selected randomly from among 4,984. Carcases were inspected for gross tuberculous lesions which were then examined for acid-fast bacilli, (AFB), cultured f…	Trop Anim Health Prod	Tropical animal health and production	2012	Oct	10.1007/s11250-012-0131-3	0049-4747	7	44	1739-44
Gumi, B.,Schelling, E.,Berg, S.,Firdessa, R.,Erenso, G.,Mekonnen, W.,Hailu, E.,Melese, E.,Hussein, J.,Aseffa, A.,Zinsstag, J.	Zoonotic transmission of tuberculosis between pastoralists and their livestock in South-East Ethiopia	Despite huge global efforts in tuberculosis (TB) control, pastoral areas remain under-investigated. During two years sputum and fine needle aspirate (FNA) specimens were collected from 260 Ethiopian pastoralists of Oromia and Somali Regional States with suspected pulmonary TB and from 32 cases with suspected TB lymphadenitis. In parallel, 207 suspected tuberculous lesions were collected from catt…	Ecohealth	EcoHealth	2012	Jun	10.1007/s10393-012-0754-x	1612-9202	2	9	139-49
Berhe, T.,Melkamu, Y.,Amare, A.	The pattern and predictors of mortality of HIV/AIDS patients with neurologic manifestation in Ethiopia: a retrospective study	BACKGROUND: Even though the prevalence of HIV infection among the adult population in Ethiopia was estimated to be 2.2% in 2008, the studies on the pattern of neurological manifestations are rare. The aim of this retrospective study was to assess the pattern and predictors of mortality of HIV/AIDS patients with neurologic manifestations. METHODS: Medical records of 347 patients (age >/=13 years) …	AIDS Res Ther	AIDS research and therapy	2012	Apr 10	10.1186/1742-6405-9-11	1742-6405		9	11
Clerinx, J.,Vlieghe, E.,Asselman, V.,Van de Casteele, S.,Maes, M. B.,Lejon, V.	Human African trypanosomiasis in a Belgian traveller returning from the Masai Mara area, Kenya, February 2012	A Belgian traveller was diagnosed with human African trypanosomiasis (HAT) due to Trypanosoma brucei rhodesiense nine days after visiting the Masai Mara area in Kenya. He presented with an inoculation chancre and was treated with suramin within four days of fever onset. Two weeks earlier, HAT was also reported in a German traveller who had visited the Masai Mara area. Because no cases have occurr…	Euro Surveill	Euro surveillance : bulletin Europeen sur les maladies transmissibles = European communicable disease bulletin	2012	Mar 8		1025-496x	10	17
Biffa, D.,Bogale, A.,Godfroid, J.,Skjerve, E.	Factors associated with severity of bovine tuberculosis in Ethiopian cattle	Bovine TB is a disease of high economic and public health importance particularly in resource poor countries. Many aspects of pathogenesis of bovine TB in cattle have not been well understood. We carried out an investigation on 337 Ethiopian cattle with characteristic TB-like lesions to describe severity of pathology and factors associated with it. Severity of pathology was determined based upon …	Trop Anim Health Prod	Tropical animal health and production	2012	Jun	10.1007/s11250-011-0031-y	0049-4747	5	44	991-8
Sang, W. K.,Boga, H. I.,Waiyaki, P. G.,Schnabel, D.,Wamae, N. C.,Kariuki, S. M.	Prevalence and genetic characteristics of Shigatoxigenic Escherichia coli from patients with diarrhoea in Maasailand, Kenya	INTRODUCTION: Shigatoxigenic Escherichia coli strains are food-borne bacterial pathogens that may cause haemorrhagic colitis (HC) in humans which can lead to life-threatening systemic complication, including haemolytic uremic syndrome (HUS). This study aimed to characterize and analyze virulence properties of pathogenic E. coli isolates among patients with diarrhoea from a Maasai community in Ken…	J Infect Dev Ctries	Journal of infection in developing countries	2012	Feb 13		1972-2680	2	6	102-8
Hailemariam, Z.,Nakao, M.,Menkir, S.,Lavikainen, A.,Yanagida, T.,Okamoto, M.,Ito, A.	Molecular identification of unilocular hydatid cysts from domestic ungulates in Ethiopia: implications for human infections	To identify the etiologic agents of cystic echinococcosis in Ethiopia, unilocular hydatid cysts were collected from 11 sheep, 16 cattle and 16 camels slaughtered in abattoirs of Aweday, Jijiga, Haramaya and Addis Ababa during June 2010 to February 2011. A PCR-based DNA sequencing of the mitochondrial cytochrome oxidase c subunit 1 gene (cox1) was conducted for 40 cysts. The majority of cysts (87.…	Parasitol Int	Parasitology international	2012	Jun	10.1016/j.parint.2012.01.007	1383-5769	2	61	375-7
Wanja, E.,Parker, Z.,Rowland, T.,Turell, M. J.,Clark, J. W.,Dave, K.,Dave, S.,Sang, R.	Field evaluation of a wicking assay for the rapid detection of Rift Valley fever viral antigens in mosquitoes	Rift Valley fever virus (RVFV) causes outbreaks of severe disease in domestic ungulates as well as humans in Africa. There is a concern that outbreaks of Rift Valley fever may continue and that this virus may spread into regions where it had not previously been detected. Surveillance and rapid detection are critical to the initiation of an effective disease control program. Here we report on the …	J Am Mosq Control Assoc	Journal of the American Mosquito Control Association	2011	Dec	10.2987/11-6176.1	8756-971X (Print) 8756-971x	4	27	370-5
Vordermeier, M.,Ameni, G.,Berg, S.,Bishop, R.,Robertson, B. D.,Aseffa, A.,Hewinson, R. G.,Young, D. B.	The influence of cattle breed on susceptibility to bovine tuberculosis in Ethiopia	Bovine tuberculosis in domestic livestock such as cattle is an economically important disease with zoonotic potential, particularly in countries with emerging economies. We discuss the findings of recent epidemiological and immunological studies conducted in Ethiopia on host susceptibility differences between native zebu and the exotic Holstein-Friesian cattle that are increasingly part of the Et…	Comp Immunol Microbiol Infect Dis	Comparative immunology, microbiology and infectious diseases	2012	May	10.1016/j.cimid.2012.01.003	0147-9571	3	35	227-32
Hightower, A.,Kinkade, C.,Nguku, P. M.,Anyangu, A.,Mutonga, D.,Omolo, J.,Njenga, M. K.,Feikin, D. R.,Schnabel, D.,Ombok, M.,Breiman, R. F.	Relationship of climate, geography, and geology to the incidence of Rift Valley fever in Kenya during the 2006-2007 outbreak	We estimated Rift Valley fever (RVF) incidence as a function of geological, geographical, and climatological factors during the 2006-2007 RVF epidemic in Kenya. Location information was obtained for 214 of 340 (63%) confirmed and probable RVF cases that occurred during an outbreak from November 1, 2006 to February 28, 2007. Locations with subtypes of solonetz, calcisols, solonchaks, and planosols…	Am J Trop Med Hyg	The American journal of tropical medicine and hygiene	2012	Feb	10.4269/ajtmh.2012.11-0450	0002-9637	2	86	373-80
Kagira, J. M.,Kanyari, P. W.	AN APPRAISAL OF RABIES OCCURRENCE AND CONTROL IN KISUMU MUNICIPALITY, KENYA	BACKGROUND: Rabies is a serious neglected disease which occurs worldwide. In urban areas, the control of the diseaseis expected to be hampered by several unique constraints. OBJECTIVE: To appraise the occurrence and control of rabies. STUDY DESIGN: The tools used in the study included key informant interviews with senior veterinary and medical officers and a questionnaire survey on 15 veterinary …	East Afr Med J	East African medical journal	2012	Feb		0012-835X (Print) 0012-835x	2	89	59-63
Gumi, B.,Schelling, E.,Firdessa, R.,Erenso, G.,Biffa, D.,Aseffa, A.,Tschopp, R.,Yamuah, L.,Young, D.,Zinsstag, J.	Low prevalence of bovine tuberculosis in Somali pastoral livestock, southeast Ethiopia	A cross-sectional study of bovine tuberculosis (BTB) detected by the comparative intradermal tuberculin test (CIDT) was conducted in livestock of the Somali region in southeast Ethiopia--in four pastoral associations from January to August 2009. In 94 herds, each of 15 cattle, camels, and goats was tested per herd leading to a total of 1,418 CIDT tested animals, with 421 cattle, 479 camels, and 5…	Trop Anim Health Prod	Tropical animal health and production	2012	Oct	10.1007/s11250-012-0085-5	0049-4747	7	44	1445-50
Roqueplo, C.,Davoust, B.,Mulot, B.,Lafrance, B.,Kodjo, A.	[Serological study of leptospirosis in equids, camelids and bovids from Djibouti]	Sera obtained from 31 domestic and feral animals in Djibouti were assayed for leptospiral antibodies using the microscopic agglutination test. Antibodies were detected in 26 samples (84%), corresponding to 116 positive reactions. The most common antigen serogroups were Icterohaemorrhagiae and Australis. The highest titre was recorded for serovar Munchen (1:1280) in sera from Somalian wild asses a…	Med Trop (Mars)	Medecine tropicale : revue du Corps de sante colonial	2011	Oct		0025-682X (Print) 0025-682x	5	71	517-8
Bilal, J. A.,Elshibly, E. M.	Etiology and clinical pattern of cervical lymphadenopathy in Sudanese children	Cervical lymphadenopathy (CLA) is a common childhood problem in clinical practice which poses diagnostic difficulties to pediatricians. The aims of this study were to determine the causes of CLA in Sudanese children and to evaluate the value of routine laboratory tests in determining the etiology. Demographic and clinical data were prospectively collected from eighty children with palpable cervic…	Sudan J Paediatr	Sudanese journal of paediatrics	2012			0256-4408 (Print) 0256-4408	1	12	97-103
Lado, D.,Maina, N.,Lado, M.,Abade, A.,Amwayi, S.,Omolo, J.,Oundo, J.	BRUCELLOSIS IN TEREKEKA COUNTY, CENTRAL EQUATORIA STATE, SOUTHERN SUDAN	OBJECTIVES: To identify factors associated with Brucellosis in patients attending Terekeka Health Facility, Terekeka County, Central Equatoria State, Southern Sudan and to evaluate the utility of the rapid test kit Euracil(R). DESIGN: A facility based case-control study. SETTING: Terekeka Health Facility, Terekeka County, Central Equatoria State, Southern Sudan. SUBJECTS: Cases were patients pres…	East Afr Med J	East African medical journal	2012	Jan		0012-835X (Print) 0012-835x	1	89	28-33
Abdalla, A.,Hamid, M. E.	Comparison of conventional and non-conventional techniques for the diagnosis of bovine brucellosis in Sudan	The objective of the present study was to detect brucellosis in suspected dairy cattle in Khartoum State, Sudan using the conventional serological tests and tests done on milk in comparison to a PCR-based technique. Milk and blood samples collected simultaneously from suspected brucellosis cows (n = 147) in 12 different dairy farms around Khartoum State were used in the study. Overall, 54 (36.7%)…	Trop Anim Health Prod	Tropical animal health and production	2012	Aug	10.1007/s11250-011-0051-7	0049-4747	6	44	1151-5
Omer, R. A.,Daugschies, A.,Romig, T.	Cystic echinococcosis in Sudan and South Sudan: research history of a neglected zoonosis	Cystic echinococcosis is a zoonotic disease affecting mainly various species of livestock and humans. This study aims at highlighting the course of research on cystic echinococcosis in different animals and humans in Sudan (including the recently independent state of South Sudan) since the disease was first reported in 1908. Recent data about the genetic identification of the parasite in the coun…	Berl Munch Tierarztl Wochenschr	Berliner und Munchener tierarztliche Wochenschrift	2011	Nov-Dec		0005-9366 (Print) 0005-9366	11-12	124	521-7
Elnaiem, D. E.,Hassan, H. K.,Osman, O. F.,Maingon, R. D.,Killick-Kendrick, R.,Ward, R. D.	A possible role for Phlebotomus (Anaphlebotomus) rodhaini (Parrot, 1930) in transmission of Leishmania donovani	BACKGROUND: Visceral leishmaniasis (VL, kala azar), caused by Leishmania donovani is a major health problem in Sudan and other East African countries. In this region the only proven vectors of L. donovani are Phlebotomus orientalis in eastern Sudan, Ethiopia and Upper Nile areas of Southern Sudan and Phlebotomus martini in Ethiopia, Kenya and Southern Sudan. In this report, we present the first e…	Parasit Vectors	Parasites & vectors	2011	Dec 21	10.1186/1756-3305-4-238	1756-3305		4	238
Gwida, M. M.,El-Gohary, A. H.,Melzer, F.,Tomaso, H.,Rosler, U.,Wernery, U.,Wernery, R.,Elschner, M. C.,Khan, I.,Eickhoff, M.,Schoner, D.,Neubauer, H.	Comparison of diagnostic tests for the detection of Brucella spp. in camel sera	BACKGROUND: Brucellosis in livestock causes enormous losses for economies of developing countries and poses a severe health risk to consumers of dairy products. Little information is known especially on camel brucellosis and its impact on human health. For surveillance and control of the disease, sensitive and reliable detection methods are needed. Although serological tests are the mainstay of d…	BMC Res Notes	BMC research notes	2011	Dec 6	10.1186/1756-0500-4-525	1756-0500		4	525
Tschopp, R.,Bobosha, K.,Aseffa, A.,Schelling, E.,Habtamu, M.,Iwnetu, R.,Hailu, E.,Firdessa, R.,Hussein, J.,Young, D.,Zinsstag, J.	Bovine tuberculosis at a cattle-small ruminant-human interface in Meskan, Gurage region, Central Ethiopia	BACKGROUND: Bovine tuberculosis (BTB) is endemic in Ethiopian cattle. The aim of this study was to assess BTB prevalence at an intensive contact interface in Meskan Woreda (district) in cattle, small ruminants and suspected TB-lymphadenitis (TBLN) human patients. METHODS: The comparative intradermal test (CIDT) was carried out for all animals involved in the cross-sectional study and results inte…	BMC Infect Dis	BMC infectious diseases	2011	Nov 15	10.1186/1471-2334-11-318	1471-2334		11	318
Yesuf, M.,Alemu, S.,Temesgen, W.,Mazengia, H.,Negussie, H.	Seroprevalence of ovine brucellosis in south Wollo, north eastern Ethiopia	A cross-sectional study was conducted in south Wollo zone, north east Ethiopia between October, 2008 and March, 2009 aimed at determining the sero-prevalence and to identify potential risk factors of ovine brucellosis. A total of 800 sheep were sampled from two districts, Kalu and Harbu. All sheep above six months of age with no history of previous vaccination against brucellosis were selected. R…	East Afr J Public Health	East African journal of public health	2011	Mar		0856-8960 (Print) 0856-8960	1	8	58-60
Ari, M. D.,Guracha, A.,Fadeel, M. A.,Njuguna, C.,Njenga, M. K.,Kalani, R.,Abdi, H.,Warfu, O.,Omballa, V.,Tetteh, C.,Breiman, R. F.,Pimentel, G.,Feikin, D. R.	Challenges of establishing the correct diagnosis of outbreaks of acute febrile illnesses in Africa: the case of a likely Brucella outbreak among nomadic pastoralists, northeast Kenya, March-July 2005	An outbreak of acute febrile illness was reported among Somali pastoralists in remote, arid Northeast Kenya, where drinking raw milk is common. Blood specimens from 12 patients, collected mostly in the late convalescent phase, were tested for viral, bacterial, and parasitic pathogens. All were negative for viral and typhoid serology. Nine patients had Brucella antibodies present by at least one o…	Am J Trop Med Hyg	The American journal of tropical medicine and hygiene	2011	Nov	10.4269/ajtmh.2011.11-0030	0002-9637	5	85	909-12
Huruy, K.,Kassu, A.,Mulu, A.,Worku, N.,Fetene, T.,Gebretsadik, S.,Biadglegne, F.,Belyhun, Y.,Muche, A.,Gelaw, A.,Anagaw, B.,Yifru, S.,Wondie, Y.,Bekele, A.,Tiruneh, M.,Reissig, D.,Moges, F.	Intestinal parasitosis and shigellosis among diarrheal patients in Gondar teaching hospital, northwest Ethiopia	BACKGROUND: Diarrheal diseases are the major causes of morbidity and mortality in developing world. Understanding the etiologic agents of diarrheal diseases and their association with socio-demographic characteristics of patients would help to design better preventive measures. Thus, this study was aimed to determine the prevalence of intestinal parasites and enteropathogenic bacteria in diarrhei…	BMC Res Notes	BMC research notes	2011	Oct 31	10.1186/1756-0500-4-472	1756-0500		4	472
Ibrahim, K.,Thomas, R.,Peter, K.,Omer, R. A.	A molecular survey on cystic echinococcosis in Sinnar area, Blue Nile state (Sudan)	BACKGROUND: Cystic echinococcosis (CE) is a zoonosis caused by the cestodes of the Echinococcus species. Its life cycle involves dogs and other canids as definitive hosts for the intestinal tapeworm, as well as domestic and wild ungulates as intermediate hosts for the tissue-invading metacestode (larval) stage. The disease has a special impact on disadvantaged pastoralist communities and is liste…	Chin Med J (Engl)	Chinese medical journal	2011	Sep		0366-6999 (Print) 0366-6999	18	124	2829-33
Cutler, S.,Abdissa, A.,Adamu, H.,Tolosa, T.,Gashaw, A.	Bartonella quintana in Ethiopian lice	Head and clothing lice from Jimma, Ethiopia were investigated for pathogenic bacteria. Genomic DNA from pools of lice was subjected to PCR analysis for Bartonella spp., Borrelia spp. Coxiella burnetii, Rickettsia spp. and Yersinia pestis. All 102 lice pools were negative for the afore mentioned pathogens, with the exception of Bartonella species found among 6 of 65 (9.2%) head lice pools and1 of …	Comp Immunol Microbiol Infect Dis	Comparative immunology, microbiology and infectious diseases	2012	Jan	10.1016/j.cimid.2011.09.007	0147-9571	1	35	17-21
Makita, K.,Fevre, E. M.,Waiswa, C.,Eisler, M. C.,Thrusfield, M.,Welburn, S. C.	Herd prevalence of bovine brucellosis and analysis of risk factors in cattle in urban and peri-urban areas of the Kampala economic zone, Uganda	BACKGROUND: Human brucellosis has been found to be prevalent in the urban areas of Kampala, the capital city of Uganda. A cross-sectional study was designed to generate precise information on the prevalence of brucellosis in cattle and risk factors for the disease in its urban and peri-urban dairy farming systems. RESULTS: The adjusted herd prevalence of brucellosis was 6.5% (11/177, 95% CI: 3.6%…	BMC Vet Res	BMC veterinary research	2011	Oct 18	10.1186/1746-6148-7-60	1746-6148		7	60
Tedla, Y.,Shibre, T.,Ali, O.,Tadele, G.,Woldeamanuel, Y.,Asrat, D.,Aseffa, A.,Mihret, W.,Abebe, M.,Alem, A.,Medhin, G.,Habte, A.	Serum antibodies to Toxoplasma gondii and Herpesvidae family viruses in individuals with schizophrenia and bipolar disorder: a case-control study	BACKGROUND: Recent etiological studies for schizophrenia and bipolar disorder have focused on the protozoan Toxoplasma gondii and Herpesvirdae family viruses. OBJECTIVE: To determine the magnitude of T. gondii, cytomegalovirus (CMV), herpes simplex virus type 1 (HSV-1) and herpes simplex virus type 2 (HSV-2) infection in individuals with schizophrenia, bipolar disorder and healthy controls by usi…	Ethiop Med J	Ethiopian medical journal	2011	Jul		0014-1755 (Print) 0014-1755	3	49	211-20
Hassan, O. A.,Ahlm, C.,Sang, R.,Evander, M.	The 2007 Rift Valley fever outbreak in Sudan	Rift Valley fever (RVF) is a neglected, emerging, mosquito-borne disease with severe negative impact on human and animal health and economy. RVF is caused by RVF virus (RVFV) affecting humans and a wide range of animals. The virus is transmitted through bites from mosquitoes and exposure to viremic blood, body fluids, or tissues of infected animals. During 2007 a large RVF outbreak occurred in Su…	PLoS Negl Trop Dis	PLoS neglected tropical diseases	2011	Sep	10.1371/journal.pntd.0001229	1935-2727	9	5	e1229
McMullan, L. K.,Frace, M.,Sammons, S. A.,Shoemaker, T.,Balinandi, S.,Wamala, J. F.,Lutwama, J. J.,Downing, R. G.,Stroeher, U.,MacNeil, A.,Nichol, S. T.	Using next generation sequencing to identify yellow fever virus in Uganda	In October and November 2010, hospitals in northern Uganda reported patients with suspected hemorrhagic fevers. Initial tests for Ebola viruses, Marburg virus, Rift Valley fever virus, and Crimean Congo hemorrhagic fever virus were negative. Unbiased PCR amplification of total RNA extracted directly from patient sera and next generation sequencing resulted in detection of yellow fever virus and g…	Virology	Virology	2012	Jan 5	10.1016/j.virol.2011.08.024	0042-6822	1	422	1-5
Makita, K.,Fevre, E. M.,Waiswa, C.,Kaboyo, W.,Eisler, M. C.,Welburn, S. C.	Spatial epidemiology of hospital-diagnosed brucellosis in Kampala, Uganda	BACKGROUND: A retrospective case-control study was undertaken to examine the spatial risk factors for human brucellosis in Kampala, Uganda. METHODS: Information on age, sex and month of diagnosis was derived from records from plate agglutination tests undertaken at Mulago Hospital, Kampala. Information on Parishes (LC2s) where patients reside was sourced from the outpatient registration book. In-…	Int J Health Geogr	International journal of health geographics	2011	Oct 1	10.1186/1476-072x-10-52	1476-072x		10	52
Azazh, A.,Kacha, E.	Case report of post sheep brain rabies vaccine neuroparalytic complications at Tikur Anbessa Teaching Hospital, in Ethiopia	We report four cases of ascending paralysis admitted to Tikur Anbessa Specialized Hospital (TASH) within six months period between December 2010 and June 2011 following administration of sheep brain tissue anti rabies vaccine for presumed rabies exposure. The paralysis started after a minimum of twelve doses of the vaccine. Two of the patients were discharged with severe paralysis and two died in…	Ethiop Med J	Ethiopian medical journal	2011	Oct		0014-1755 (Print) 0014-1755	4	49	373-6
Koskei, P.,Janitschke, K.,Feseha, G.	Prevalence of Echinococcus granulosus in some selected sites of Ethiopia	This study assesses the current prevalence status of Cystic echinococcosis in cattle and sheep and echinococcosis in dogs in Assela, Makale and Debre Zeit areas of Ethiopia. Our target areas represent three different agro-ecological zones in Ethiopia. Of the cattle studied the infected were, 17(13.4%) in Assela, 20(23.3%) in Makale, and 3(10%) in Debre Zeit haboured at least one fertile Hydatid c…	East Afr J Public Health	East African journal of public health	2011	Sep		0856-8960 (Print) 0856-8960	3	8	170-5
Kuzmin, I. V.,Turmelle, A. S.,Agwanda, B.,Markotter, W.,Niezgoda, M.,Breiman, R. F.,Rupprecht, C. E.	Commerson's leaf-nosed bat (Hipposideros commersoni) is the likely reservoir of Shimoni bat virus	In this study we attempted to identify whether Commerson's leaf-nosed bat (Hipposideros commersoni) is the reservoir of Shimoni bat virus (SHIBV), which was isolated from a bat of this species in 2009. An alternative explanation is that the isolation of SHIBV from H. commersoni was a result of spill-over infection from other species, particularly from the Egyptian fruit bats (Rousettus aegyptiacu…	Vector Borne Zoonotic Dis	Vector borne and zoonotic diseases (Larchmont, N.Y.)	2011	Nov	10.1089/vbz.2011.0663	1530-3667	11	11	1465-70
LaBeaud, A. D.,Muiruri, S.,Sutherland, L. J.,Dahir, S.,Gildengorin, G.,Morrill, J.,Muchiri, E. M.,Peters, C. J.,King, C. H.	Postepidemic analysis of Rift Valley fever virus transmission in northeastern kenya: a village cohort study	BACKGROUND: In endemic areas, Rift Valley fever virus (RVFV) is a significant threat to both human and animal health. Goals of this study were to measure human anti-RVFV seroprevalence in a high-risk area following the 2006-2007 Kenyan Rift Valley Fever (RVF) epidemic, to identify risk factors for interval seroconversion, and to monitor individuals previously exposed to RVFV in order to document …	PLoS Negl Trop Dis	PLoS neglected tropical diseases	2011	Aug	10.1371/journal.pntd.0001265	1935-2727	8	5	e1265
Haileselassie, M.,Kalayou, S.,Kyule, M.,Asfaha, M.,Belihu, K.	Effect of Brucella infection on reproduction conditions of female breeding cattle and its public health significance in Western tigray, northern ethiopia	The most common clinical manifestations of brucellosis in livestock are associated with reproduction. This paper reports the result of a cross-sectional study conducted between October, 2007 and April, 2008 in Western Tigray, North Ethiopia, with the objectives of assessing the effect of Brucella infection on reproduction conditions of female breeding bovine and to explore the presence of Brucell…	Vet Med Int	Veterinary medicine international	2011		10.4061/2011/354943	2042-0048		2011	354943
Desta, T. T.,Ayalew, W.,Hegde, P. B.	Farmers' perceptions on trypanosomosis and trypanotolerance character of the taurine Sheko	In the humid and subhumid tropics, trypanosomosis is an economically important zoonotic protozoan disease of the commonly kept farm animal species and their wild relatives. For example, more than 20% of the humid western and southwestern Ethiopia, which is home to more than 14 million heads of cattle, is under varying levels of trypanosomosis risk. Our study was, therefore, initiated to document …	Trop Anim Health Prod	Tropical animal health and production	2012	Mar	10.1007/s11250-011-9943-9	0049-4747	3	44	609-16
Mease, L. E.,Coldren, R. L.,Musila, L. A.,Prosser, T.,Ogolla, F.,Ofula, V. O.,Schoepp, R. J.,Rossi, C. A.,Adungo, N.	Seroprevalence and distribution of arboviral infections among rural Kenyan adults: a cross-sectional study	BACKGROUND: Arthorpod-borne viruses (arboviruses) cause wide-spread morbidity in sub-Saharan Africa, but little research has documented the burden and distribution of these pathogens. METHODS: Using a population-based, cross-sectional study design, we administered a detailed questionnaire and used ELISA to test the blood of 1,141 healthy Kenyan adults from three districts for the presence of anti…	Virol J	Virology journal	2011	Jul 27	10.1186/1743-422x-8-371	1743-422x		8	371
Megersa, B.,Biffa, D.,Abunna, F.,Regassa, A.,Godfroid, J.,Skjerve, E.	Seroepidemiological study of livestock brucellosis in a pastoral region	A seroepidemiological study of Brucella infections in multiple livestock species in the Borana pastoral system of Ethiopia was performed between December 2007 and October 2008. A cross-sectional multi-stage sampling technique was employed to select 575 cattle, 1073 camels and 1248 goats from the target populations. Sera were collected from the animals, and serially tested using Rose Bengal test a…	Epidemiol Infect	Epidemiology and infection	2012	May	10.1017/s0950268811001178	0950-2688	5	140	887-96
Muendo, E. N.,Mbatha, P. M.,Macharia, J.,Abdoel, T. H.,Janszen, P. V.,Pastoor, R.,Smits, H. L.	Infection of cattle in Kenya with Brucella abortus biovar 3 and Brucella melitensis biovar 1 genotypes	Brucella melitensis biovar 1 was isolated from bovine milk samples from a herd in central Kenya, and Brucella abortus biovar 3 was isolated from aborted fetus materials and vaginal discharge fluids from cattle in central and eastern provinces of Kenya. All infections including those with B. melitensis were in cattle with reproductive problems kept in mixed herds indicating that cross infection oc…	Trop Anim Health Prod	Tropical animal health and production	2012	Jan	10.1007/s11250-011-9899-9	0049-4747	1	44	17-20
Mwangangi, J. M.,Midega, J.,Kahindi, S.,Njoroge, L.,Nzovu, J.,Githure, J.,Mbogo, C. M.,Beier, J. C.	Mosquito species abundance and diversity in Malindi, Kenya and their potential implication in pathogen transmission	Mosquitoes (Diptera: Culicidae) are important vectors of human disease-causing pathogens. Mosquitoes are found both in rural and urban areas. Deteriorating infrastructure, poor access to health, water and sanitation services, increasing population density, and widespread poverty contribute to conditions that modify the environment, which directly influences the risk of disease within the urban an…	Parasitol Res	Parasitology research	2012	Jan	10.1007/s00436-011-2449-6	0932-0113	1	110	61-71
Gebre, D.,Mimano, L. N.	Prevalence of smear positive pulmonary tuberculosis among patients attending Seka Health Center, Jimma, Oromia Region, Ethiopia	OBJECTIVE: Tuberculosis (TB) a chronic infectious disease is caused in most cases by Mycobacterium tuberculosis (MTB) which are acid fast, rod shaped bacilli. Occasionally TB can also be caused by Mycobacterium bovis (M. bovis) and Mycobacterium africanum (M. africanum). TB is one of the major causes of morbidity and mortality in the horn of Africa with Ethiopia carrying a heavy burden; it is the…	East Afr J Public Health	East African journal of public health	2010	Sep		0856-8960 (Print) 0856-8960	3	7	268-73
Gumi, B.,Schelling, E.,Firdessa, R.,Aseffa, A.,Tschopp, R.,Yamuah, L.,Young, D.,Zinsstag, J.	Prevalence of bovine tuberculosis in pastoral cattle herds in the Oromia region, southern Ethiopia	A cross-sectional study of bovine tuberculosis (BTB) was conducted in pastoral cattle herds in southern Ethiopia, from February to August 2008 using the comparative intradermal tuberculin test. The prevalence of BTB and the risk factors for having positive reactor herds were assessed in four pastoral associations in two districts of southern Ethiopia, namely Goro-Dola with 242 cattle in 16 herds …	Trop Anim Health Prod	Tropical animal health and production	2011	Aug	10.1007/s11250-010-9777-x	0049-4747	6	43	1081-7
Megersa, B.,Biffa, D.,Niguse, F.,Rufael, T.,Asmare, K.,Skjerve, E.	Cattle brucellosis in traditional livestock husbandry practice in Southern and Eastern Ethiopia, and its zoonotic implication	BACKGROUND: Cattle brucellosis has significant economic and zoonotic implication for the rural communities in Ethiopia in consequence of their traditional life styles, feeding habits and disease patterns. Hence, knowledge of brucellosis occurrence in traditional livestock husbandry practice has considerable importance in reducing the economic and public health impacts of the disease. METHODS: A t…	Acta Vet Scand	Acta veterinaria Scandinavica	2011	Apr 7	10.1186/1751-0147-53-24	0044-605x		53	24
Makita, K.,Fevre, E. M.,Waiswa, C.,Kaboyo, W.,Eisler, M. C.,Welburn, S. C.	Evidence-based identification of the most important livestock related zoonotic diseases in Kampala, Uganda	Urban and peri-urban livestock farming in developing countries plays an important role in food security in cities; however it brings with it zoonotic risks. The present study was conducted to identify the most important livestock farming-related zoonotic diseases among the human population in urban and peri-urban areas of Kampala, Uganda and to assess the risks from such farming. A framework for …	J Vet Med Sci	The Journal of veterinary medical science	2011	Aug		0916-7250	8	73	991-1000
Kagira, J. M.,Kanyari, P. W.	Occurrence of risk factors for zoonoses in Kisumu City, Kenya: a questionnaire survey	OBJECTIVE: To determine the occurrence of risk factors amongst farmers keeping livestock in Kisumu municipality, Kenya. METHODS: Thirty four contact house-holds involved in livestock keeping constituted the study group. The head of the household was interviewed using a structured questionnaire relating to public health issues affecting water, food and sanitation RESULTS: The water consumed at the…	East Afr J Public Health	East African journal of public health	2010	Mar		0856-8960 (Print) 0856-8960	1	7	1-4
Kuepfer, I.,Hhary, E. P.,Allan, M.,Edielu, A.,Burri, C.,Blum, J. A.	Clinical presentation of T.b. rhodesiense sleeping sickness in second stage patients from Tanzania and Uganda	BACKGROUND: A wide spectrum of disease severity has been described for Human African Trypanosomiasis (HAT) due to Trypanosoma brucei rhodesiense (T.b. rhodesiense), ranging from chronic disease patterns in southern countries of East Africa to an increase in virulence towards the north. However, only limited data on the clinical presentation of T.b. rhodesiense HAT is available. From 2006-2009 we …	PLoS Negl Trop Dis	PLoS neglected tropical diseases	2011	Mar 1	10.1371/journal.pntd.0000968	1935-2727	3	5	e968
Legesse, M.,Ameni, G.,Mamo, G.,Medhin, G.,Bjune, G.,Abebe, F.	Knowledge of cervical tuberculosis lymphadenitis and its treatment in pastoral communities of the Afar region, Ethiopia	BACKGROUND: Infection with Mycobacterium bovis (Mb) predominantly causes cervical TB lymphadenitis (TBL). Raw milk is considered the main source of Mb infection and raw milk is a major food source for Afar pastoralists. The aim of this study was to assess Afar pastoralists' knowledge concerning cervical TBL and its treatment. METHODS: A community-based cross-sectional survey involving 818 intervi…	BMC Public Health	BMC public health	2011	Mar 9	10.1186/1471-2458-11-157	1471-2458		11	157
Gebretsadik, S.,Kassa, T.,Alemayehu, H.,Huruy, K.,Kebede, N.	Isolation and characterization of Listeria monocytogenes and other Listeria species in foods of animal origin in Addis Ababa, Ethiopia	Listeriosis is a disease of humans and animals, in which it is one of the important emerging bacterial zoonotic diseases worldwide. Among the different species of the genus Listeria, Listeria monocytogenes (L. monocytogenes) is known to cause listeriosis in humans and animals with low incidence but high case fatality rate. Information on the occurrence and distribution of L. monocytogenes and oth…	J Infect Public Health	Journal of infection and public health	2011	Mar	10.1016/j.jiph.2010.10.002	1876-0341	1	4	22-9
Tesfaye, G.,Tsegaye, W.,Chanie, M.,Abinet, F.	Seroprevalence and associated risk factors of bovine brucellosis in Addis Ababa dairy farms	A cross-sectional study was carried out on bovine brucellosis in Addis Ababa dairy farms from November 2003 to April 2004. A total of 1,202 blood samples were collected from non-vaccinated, cross-bred dairy cattle. The Rose Bengal plate test (RBPT) was used as a screening test. Those serum samples reacting positively to RBPT were subjected to the complement fixation test (CFT) for confirmation. T…	Trop Anim Health Prod	Tropical animal health and production	2011	Jun	10.1007/s11250-011-9798-0	0049-4747	5	43	1001-5
von Wissmann, B.,Machila, N.,Picozzi, K.,Fevre, E. M.,de, C. Bronsvoort B. M.,Handel, I. G.,Welburn, S. C.	Factors associated with acquisition of human infective and animal infective trypanosome infections in domestic livestock in Western Kenya	BACKGROUND: Trypanosomiasis is regarded as a constraint on livestock production in Western Kenya where the responsibility for tsetse and trypanosomiasis control has increasingly shifted from the state to the individual livestock owner. To assess the sustainability of these localised control efforts, this study investigates biological and management risk factors associated with trypanosome infecti…	PLoS Negl Trop Dis	PLoS neglected tropical diseases	2011	Jan 18	10.1371/journal.pntd.0000941	1935-2727	1	5	e941
Omer, M. M.,Musa, M. T.,Bakhiet, M. R.,Perrett, L.	Brucellosis in camels, cattle and humans: associations and evaluation of serological tests used for diagnosis of the disease in certain nomadic localities in Sudan	Brucellosis was studied in 2,225 camels, 20 camel nomads and 33 abattoir workers in certain nomadic localities in Sudan, using serum and milk samples. Lymph nodes, testicular tissues and udder tissues from positive camels and hygroma aspirates from three affected cows were used for isolation of Brucella. Serum samples were examined by Rose Bengal plate test (RBPT), modified RBPT (mRBPT), serum ag…	Rev Sci Tech	Revue scientifique et technique (International Office of Epizootics)	2010	Dec		0253-1933 (Print) 0253-1933	3	29	663-9
LaBeaud, A. D.,Sutherland, L. J.,Muiruri, S.,Muchiri, E. M.,Gray, L. R.,Zimmerman, P. A.,Hise, A. G.,King, C. H.	Arbovirus prevalence in mosquitoes, Kenya	Few studies have investigated the many mosquito species that harbor arboviruses in Kenya. During the 2006-2007 Rift Valley fever outbreak in North Eastern Province, Kenya, exophilic mosquitoes were collected from homesteads within 2 affected areas: Gumarey (rural) and Sogan-Godud (urban). Mosquitoes (n = 920) were pooled by trap location and tested for Rift Valley fever virus and West Nile virus.…	Emerg Infect Dis	Emerging infectious diseases	2011	Feb	10.3201/eid1702.091666	1080-6040	2	17	233-41
Mamo, G.,Bayleyegn, G.,Sisay Tessema, T.,Legesse, M.,Medhin, G.,Bjune, G.,Abebe, F.,Ameni, G.	Pathology of camel tuberculosis and molecular characterization of its causative agents in pastoral regions of Ethiopia	A cross sectional study was conducted on 906 apparently healthy camels slaughtered at Akaki and Metehara abattoirs to investigate the pathology of camel tuberculosis (TB) and characterize its causative agents using postmortem examination, mycobacteriological culturing, and multiplex polymerase chain reaction (PCR), region of difference-4 (RD4)-based PCR and spoligotyping. The prevalence of camel …	PLoS One	PloS one	2011	Jan 24	10.1371/journal.pone.0015862	1932-6203	1	6	e15862
Nderitu, L.,Lee, J. S.,Omolo, J.,Omulo, S.,O'Guinn, M. L.,Hightower, A.,Mosha, F.,Mohamed, M.,Munyua, P.,Nganga, Z.,Hiett, K.,Seal, B.,Feikin, D. R.,Breiman, R. F.,Njenga, M. K.	Sequential Rift Valley fever outbreaks in eastern Africa caused by multiple lineages of the virus	BACKGROUND: During the Rift Valley fever (RVF) epidemic of 2006-2007 in eastern Africa, spatial mapping of the outbreaks across Kenya, Somalia, and Tanzania was performed and the RVF viruses were isolated and genetically characterized. METHODS: Following confirmation of the RVF epidemic in Kenya on 19 December 2006 and in Tanzania on 2 February 2007, teams were sent to the field for case finding.…	J Infect Dis	The Journal of infectious diseases	2011	Mar 1	10.1093/infdis/jiq004	0022-1899	5	203	655-65
Bekele, M.,Mohammed, H.,Tefera, M.,Tolosa, T.	Small ruminant brucellosis and community perception in Jijiga District, Somali Regional State, Eastern Ethiopia	A cross-sectional study of brucellosis in small ruminants was carried out from October 2008 to March 2009 in Jijiga District, Somali Regional State of Ethiopia. Seven hundred thirty sera samples (421 of sheep and 309 of goats) were randomly collected from purposively selected villages of the study area. Structured questionnaire format was developed, pre-tested and administered to assess the perce…	Trop Anim Health Prod	Tropical animal health and production	2011	Apr	10.1007/s11250-011-9781-9	0049-4747	4	43	893-8
Kebede, N.,Mitiku, A.,Tilahun, G.	Retrospective survey of human hydatidosis in Bahir Dar, north-western Ethiopia	To determine the prevalence of human hydatidosis in Bahir Dar and the sex and age distribution and awareness, we used a questionnaire and retrospective analysis covering 5 years of the case reports at public health institutions in Bahir Dartown and the surrounding areas. We interviewed 244 individuals: 150 households, 32 abattoir workers, 30 butchers and 32 health professionals. None of the house…	East Mediterr Health J	Eastern Mediterranean health journal = La revue de sante de la Mediterranee orientale = al-Majallah al-sihhiyah li-sharq al-mutawassit	2010	Sep		1020-3397 (Print) 1020-3397	9	16	937-41
Kennedy, L. J.,Randall, D. A.,Knobel, D.,Brown, J. J.,Fooks, A. R.,Argaw, K.,Shiferaw, F.,Ollier, W. E.,Sillero-Zubiri, C.,Macdonald, D. W.,Laurenson, M. K.	Major histocompatibility complex diversity in the endangered Ethiopian wolf (Canis simensis)	The major histocompatibility complex (MHC) influences immune response to infection and vaccination. In most species, MHC genes are highly polymorphic, but few wild canid populations have been investigated. In Ethiopian wolves, we identified four DLA (dog leucocyte antigen)-DRB1, two DLA-DQA1 and five DQB1 alleles. Ethiopian wolves, the world's rarest canids with fewer than 500 animals worldwide, …	Tissue Antigens	Tissue antigens	2011	Feb	10.1111/j.1399-0039.2010.01591.x	0001-2815	2	77	118-25
Huruy, K.,Kassu, A.,Mulu, A.,Wondie, Y.	Immune restoration disease and changes in CD4+ T-cell count in HIV- infected patients during highly active antiretroviral therapy at Zewditu memorial hospital, Addis Ababa, Ethiopia	BACKGROUND: Highly active antiretroviral therapy (HAART) improves the immune function and decreases morbidity, mortality and opportunistic infections (OIs) in HIV-infected patients. However, since the use of HAART, immune restoration disease (IRD) has been described in association with many OIs. Our objective was to determine the proportion of IRD, changes in CD4+ T-cell count and possible risk f…	AIDS Res Ther	AIDS research and therapy	2010	Dec 21	10.1186/1742-6405-7-46	1742-6405		7	46
Makita, K.,Fevre, E. M.,Waiswa, C.,Eisler, M. C.,Welburn, S. C.	How human brucellosis incidence in urban Kampala can be reduced most efficiently? A stochastic risk assessment of informally-marketed milk	BACKGROUND: In Kampala, Uganda, studies have shown a significant incidence of human brucellosis. A stochastic risk assessment involving two field surveys (cattle farms and milk shops) and a medical record survey was conducted to assess the risk of human brucellosis infection through consumption of informally marketed raw milk potentially infected with Brucella abortus in Kampala and to identify t…	PLoS One	PloS one	2010	Dec 1	10.1371/journal.pone.0014188	1932-6203	12	5	e14188
MacLean, L. M.,Odiit, M.,Chisi, J. E.,Kennedy, P. G.,Sternberg, J. M.	Focus-specific clinical profiles in human African Trypanosomiasis caused by Trypanosoma brucei rhodesiense	BACKGROUND: Diverse clinical features have been reported in human African trypanosomiasis (HAT) foci caused by Trypanosoma brucei rhodesiense (T.b.rhodesiense) giving rise to the hypothesis that HAT manifests as a chronic disease in South-East African countries and increased in virulence towards the North. Such variation in disease severity suggests there are differences in host susceptibility to…	PLoS Negl Trop Dis	PLoS neglected tropical diseases	2010	Dec 7	10.1371/journal.pntd.0000906	1935-2727	12	4	e906
Were, T.,Davenport, G. C.,Hittner, J. B.,Ouma, C.,Vulule, J. M.,Ong'echa, J. M.,Perkins, D. J.	Bacteremia in Kenyan children presenting with malaria	Since the etiologies and clinical outcomes of bacteremia in children with Plasmodium falciparum infections, particularly in areas of holoendemic malaria transmission, are largely unexplored, blood cultures and comprehensive clinical, laboratory, hematological, and nutritional parameters for malaria-infected children (aged 1 to 36 months, n = 585 patients) were investigated at a rural hospital in …	J Clin Microbiol	Journal of clinical microbiology	2011	Feb	10.1128/jcm.01864-10	0095-1137	2	49	671-6
Berg, S.,Garcia-Pelayo, M. C.,Muller, B.,Hailu, E.,Asiimwe, B.,Kremer, K.,Dale, J.,Boniotti, M. B.,Rodriguez, S.,Hilty, M.,Rigouts, L.,Firdessa, R.,Machado, A.,Mucavele, C.,Ngandolo, B. N.,Bruchfeld, J.,Boschiroli, L.,Muller, A.,Sahraoui, N.,Pacciarini, M.,Cadmus, S.,Joloba, M.,van Soolingen, D.,Michel, A. L.,Djonne, B.,Aranaz, A.,Zinsstag, J.,van Helden, P.,Portaels, F.,Kazwala, R.,Kallenius, G.…	African 2, a clonal complex of Mycobacterium bovis epidemiologically important in East Africa	We have identified a clonal complex of Mycobacterium bovis isolated at high frequency from cattle in Uganda, Burundi, Tanzania, and Ethiopia. We have named this related group of M. bovis strains the African 2 (Af2) clonal complex of M. bovis. Af2 strains are defined by a specific chromosomal deletion (RDAf2) and can be identified by the absence of spacers 3 to 7 in their spoligotype patterns. Del…	J Bacteriol	Journal of bacteriology	2011	Feb	10.1128/jb.00750-10	0021-9193	3	193	670-8
Megersa, B.,Biffa, D.,Abunna, F.,Regassa, A.,Godfroid, J.,Skjerve, E.	Seroprevalence of brucellosis and its contribution to abortion in cattle, camel, and goat kept under pastoral management in Borana, Ethiopia	The involvement of Brucella infection in causing abortion was investigated in a breeding female subpopulation of 283 cattle, 756 camels, and 757 goats. Serum samples were serially tested using the Rose Bengal test and complement fixation test. The study showed that anti-Brucella antibodies were prevalent in 10.6% (95% confidence interval (CI), 7.4, 14.9), 2.2% (95%CI, 1.4, 3.7), and 1.9% (95%CI, …	Trop Anim Health Prod	Tropical animal health and production	2011	Mar	10.1007/s11250-010-9748-2	0049-4747	3	43	651-6
Biffa, D.,Inangolet, F.,Bogale, A.,Oloya, J.,Djonne, B.,Skjerve, E.	Risk factors associated with prevalence of tuberculosis-like lesions and associated mycobacteria in cattle slaughtered at public and export abattoirs in Ethiopia	This study was aimed at investigating risk factors associated with prevalence of tuberculosis (TB)-like lesions and associated mycobacteria in Ethiopian cattle slaughtered. The study was carried out during 2006-2007 in five selected municipal and export abattoirs. Methods of investigation involved detailed necropsy examination of carcasses and isolation of mycobacteria from pathologic tissue spec…	Trop Anim Health Prod	Tropical animal health and production	2011	Feb	10.1007/s11250-010-9729-5	0049-4747	2	43	529-38
Mwebe, R.,Nakavuma, J.,Moriyon, I.	Brucellosis seroprevalence in livestock in Uganda from 1998 to 2008: a retrospective study	A total of 17,359 samples were analysed serologically, of which 1,061, 15,758 and 585 samples were from Makerere, Entebbe and Tororo laboratories, respectively, were used to determine the seroprevalence of brucellosis. The overall seroprevalence of brucellosis was 10% while from individual laboratories was 38%, 32% and 7% for Makerere, Entebbe and Tororo laboratories, respectively. Majority of th…	Trop Anim Health Prod	Tropical animal health and production	2011	Mar	10.1007/s11250-010-9739-3	0049-4747	3	43	603-8
Davis, S.,Aksoy, S.,Galvani, A.	A global sensitivity analysis for African sleeping sickness	African sleeping sickness is a parasitic disease transmitted through the bites of tsetse flies of the genus Glossina. We constructed mechanistic models for the basic reproduction number, R0, of Trypanosoma brucei gambiense and Trypanosoma brucei rhodesiense, respectively the causative agents of West and East African human sleeping sickness. We present global sensitivity analyses of these models t…	Parasitology	Parasitology	2011	Apr	10.1017/s0031182010001496	0031-1820	4	138	516-26
Howard, C. M.,Handzel, T.,Hill, V. R.,Grytdal, S. P.,Blanton, C.,Kamili, S.,Drobeniuc, J.,Hu, D.,Teshale, E.	Novel risk factors associated with hepatitis E virus infection in a large outbreak in northern Uganda: results from a case-control study and environmental analysis	An outbreak of hepatitis E virus (HEV) began in October 2007 in northern Uganda. To determine risk factors and sources for ongoing transmission, we conducted both a case-control study and an environmental investigation. A case patient was defined as having serologic evidence of HEV infection, whereas controls were seronegative. We identified risk factors for infection by univariable and multivari…	Am J Trop Med Hyg	The American journal of tropical medicine and hygiene	2010	Nov	10.4269/ajtmh.2010.10-0384	0002-9637	5	83	1170-3
Abdo-Salem, S.,Waret-Szkuta, A.,Roger, F.,Olive, M. M.,Saeed, K.,Chevalier, V.	Risk assessment of the introduction of Rift Valley fever from the Horn of Africa to Yemen via legal trade of small ruminants	Rift Valley fever (RVF) is a mosquito-borne viral zoonosis of increasing global importance. Occurring since 1930 across Africa, it was detected for the first time in Saudi Arabia and Yemen in September 2000, leading to human deaths and major losses in livestock populations. Assuming the virus has not survived in Yemen or has been circulating at a low level, authors qualitatively assessed the like…	Trop Anim Health Prod	Tropical animal health and production	2011	Feb	10.1007/s11250-010-9719-7	0049-4747	2	43	471-80
Ameni, G.,Vordermeier, M.,Firdessa, R.,Aseffa, A.,Hewinson, G.,Gordon, S. V.,Berg, S.	Mycobacterium tuberculosis infection in grazing cattle in central Ethiopia	A preliminary study to characterise mycobacteria infecting tuberculous cattle from two different management systems in central Ethiopia was carried out. Approximately 27% of isolates from grazing cattle were Mycobacterium tuberculosis, while cattle in a more intensive-production system were exclusively infected with M. bovis. The practice of local farmers discharging chewed tobacco directly into …	Vet J	Veterinary journal (London, England : 1997)	2011	Jun	10.1016/j.tvjl.2010.05.005	1090-0233	3	188	359-61
Waiswa, C.,Kabasa, J. D.	Experiences with an in-training community service model in the control of zoonotic sleeping sickness in Uganda	By 2006, the acute and zoonotic Tripanosoma brucei rhodesiense sleeping sickness in Uganda was spreading northward, leading to fear of a merger with the chronic Tripanosoma brucei gambiese type that affects people in the northwest of the country. Eliminating infection in cattle was urgent because they had been confirmed to be spreading the zoonotic type, and eliminating infection would reduce the…	J Vet Med Educ	Journal of veterinary medical education	2010	Fall	10.3138/jvme.37.3.276	0748-321X (Print) 0748-321x	3	37	276-81
Tschopp, R.,Aseffa, A.,Schelling, E.,Berg, S.,Hailu, E.,Gadisa, E.,Habtamu, M.,Argaw, K.,Zinsstag, J.	Bovine tuberculosis at the wildlife-livestock-human interface in Hamer Woreda, South Omo, Southern Ethiopia	Bovine tuberculosis (BTB) is endemic in cattle in the Ethiopian Highlands but no studies have been done so far in pastoralists in South Omo. This study assessed the prevalence of bovine tuberculosis (BTB) at an intensive interface of livestock, wildlife and pastoralists in Hamer Woreda (South Omo), Ethiopia. A cross-sectional survey including a comparative intradermal skin testing (CIDT) was cond…	PLoS One	PloS one	2010	Aug 17	10.1371/journal.pone.0012205	1932-6203	8	5	e12205
Bekele, J.,Butako, B.	Occurrence and financial loss assessment of cystic echinococcosis (hydatidosis) in cattle slaughtered at Wolayita Sodo municipal abattoir, Southern Ethiopia	A cross-sectional study aimed at determining the prevalence and cyst characteristics and estimating the financial loss due to cystic echinococcosis (hydatidosis) in cattle slaughtered at Wolayita Sodo municipal abattoir was conducted from November 2009 to April 2010. Out of 546 cattle examined, 92 (16.85%) were found to harbor visible hydatid cysts. Significantly higher infection was detected in …	Trop Anim Health Prod	Tropical animal health and production	2011	Jan	10.1007/s11250-010-9680-5	0049-4747	1	43	221-8
Mshana, S. E.,Joloba, M. L.,Kakooza, A.,Kaddu-Mulindwa, D.	Role of microscopic examination of stool specimens in the diagnosis of campylobacter infection from children with acute diarrhoea in Kampala, Uganda	Campylobacter species are a frequent cause of enteritis and less often of extraintestinal infections in humans. The diagnosis of campylobacter infection depends mainly on culture which is difficult and expensive to be done as routine in most clinical microbiology laboratories in the developing countries. This study was conducted to determine the sensitivity and specificity of Gram-stain of the st…	Tanzan J Health Res	Tanzania journal of health research	2010	Jan		1821-6404 (Print) 1821-9241	1	12	100-3
Hiko, A.,Agga, G. E.	First-time detection of mycobacterium species from goats in Ethiopia	Tuberculosis (TB) is an important zoonosis affecting a wide range of hosts. An abattoir study was conducted on 1,536 randomly selected male goats slaughtered at Modjo Modern Export Abattoir to determine the prevalence of tuberculosis in slaughtered goats. Carcasses and organs of all the study animals were first examined by routine meat inspection followed by detailed meat inspection. Samples from…	Trop Anim Health Prod	Tropical animal health and production	2011	Jan	10.1007/s11250-010-9665-4	0049-4747	1	43	133-9
Tschopp, R.,Schelling, E.,Hattendorf, J.,Young, D.,Aseffa, A.,Zinsstag, J.	Repeated cross-sectional skin testing for bovine tuberculosis in cattle kept in a traditional husbandry system in Ethiopia	Representative repeated cross-sectional skin testing for bovine tuberculosis (TB) was conducted over a period of three years in a total of 5377 cattle in three randomly selected woredas (districts) in Ethiopia (Meskan, Woldia and Bako-Gazer) that had never previously been tested for TB. Almost all (99 per cent) of the animals included local zebus kept in traditional husbandry systems. The compara…	Vet Rec	The Veterinary record	2010	Aug 14	10.1136/vr.c3381	0042-4900	7	167	250-6
	Decision-support tool for prevention and control of Rift Valley fever epizootics in the Greater Horn of Africa	In East Africa, Rift Valley fever (RVF) usually occurs as explosive epizootics with prolonged inter-epidemic periods on the order of 8 to 10 years. The episodic nature of the disease and the rapid evolution of outbreaks create special challenges for its mitigation and control. Following the events of the 2006 and 2007 RVF outbreak in East Africa, decision-makers assembled their collective experie…	Am J Trop Med Hyg	The American journal of tropical medicine and hygiene	2010	Aug	10.4269/ajtmh.2010.83s2a03	0002-9637	2 Suppl	83	75-85
Jost, C. C.,Nzietchueng, S.,Kihu, S.,Bett, B.,Njogu, G.,Swai, E. S.,Mariner, J. C.	Epidemiological assessment of the Rift Valley fever outbreak in Kenya and Tanzania in 2006 and 2007	To capture lessons from the 2007 Rift Valley fever (RVF) outbreak, epidemiological studies were carried out in Kenya and Tanzania. Somali pastoralists proved to be adept at recognizing symptoms of RVF and risk factors such as heavy rainfall and mosquito swarms. Sandik, which means "bloody nose," was used by Somalis to denote disease consistent with RVF. Somalis reported that sandik was previously…	Am J Trop Med Hyg	The American journal of tropical medicine and hygiene	2010	Aug	10.4269/ajtmh.2010.09-0290	0002-9637	2 Suppl	83	65-72
Munyua, P.,Murithi, R. M.,Wainwright, S.,Githinji, J.,Hightower, A.,Mutonga, D.,Macharia, J.,Ithondeka, P. M.,Musaa, J.,Breiman, R. F.,Bloland, P.,Njenga, M. K.	Rift Valley fever outbreak in livestock in Kenya, 2006-2007	We analyzed the extent of livestock involvement in the latest Rift Valley fever (RVF) outbreak in Kenya that started in December 2006 and continued until June 2007. When compared with previous RVF outbreaks in the country, the 2006-07 outbreak was the most extensive in cattle, sheep, goats, and camels affecting thousands of animals in 29 of 69 administrative districts across six of the eight prov…	Am J Trop Med Hyg	The American journal of tropical medicine and hygiene	2010	Aug	10.4269/ajtmh.2010.09-0292	0002-9637	2 Suppl	83	58-64
Rich, K. M.,Wanyoike, F.	An assessment of the regional and national socio-economic impacts of the 2007 Rift Valley fever outbreak in Kenya	Although Rift Valley fever (RVF) has significant impacts on human health and livestock production, it can also induce significant (and often overlooked) economic losses among various stakeholders in the marketing chain. This work assesses and quantifies the multi-dimensional socio-economic impacts of the 2007 RVF outbreak in Kenya based on a rapid assessment of livestock value chains in the north…	Am J Trop Med Hyg	The American journal of tropical medicine and hygiene	2010	Aug	10.4269/ajtmh.2010.09-0291	0002-9637	2 Suppl	83	52-7
Anyamba, A.,Linthicum, K. J.,Small, J.,Britch, S. C.,Pak, E.,de La Rocque, S.,Formenty, P.,Hightower, A. W.,Breiman, R. F.,Chretien, J. P.,Tucker, C. J.,Schnabel, D.,Sang, R.,Haagsma, K.,Latham, M.,Lewandowski, H. B.,Magdi, S. O.,Mohamed, M. A.,Nguku, P. M.,Reynes, J. M.,Swanepoel, R.	Prediction, assessment of the Rift Valley fever activity in East and Southern Africa 2006-2008 and possible vector control strategies	Historical outbreaks of Rift Valley fever (RVF) since the early 1950s have been associated with cyclical patterns of the El Nino/Southern Oscillation (ENSO) phenomenon, which results in elevated and widespread rainfall over the RVF endemic areas of Africa. Using satellite measurements of global and regional elevated sea surface temperatures, elevated rainfall, and satellite derived-normalized dif…	Am J Trop Med Hyg	The American journal of tropical medicine and hygiene	2010	Aug	10.4269/ajtmh.2010.09-0289	0002-9637	2 Suppl	83	43-51
Sang, R.,Kioko, E.,Lutomiah, J.,Warigia, M.,Ochieng, C.,O'Guinn, M.,Lee, J. S.,Koka, H.,Godsey, M.,Hoel, D.,Hanafi, H.,Miller, B.,Schnabel, D.,Breiman, R. F.,Richardson, J.	Rift Valley fever virus epidemic in Kenya, 2006/2007: the entomologic investigations	In December 2006, Rift Valley fever (RVF) was diagnosed in humans in Garissa Hospital, Kenya and an outbreak reported affecting 11 districts. Entomologic surveillance was performed in four districts to determine the epidemic/epizootic vectors of RVF virus (RVFV). Approximately 297,000 mosquitoes were collected, 164,626 identified to species, 72,058 sorted into 3,003 pools and tested for RVFV by r…	Am J Trop Med Hyg	The American journal of tropical medicine and hygiene	2010	Aug	10.4269/ajtmh.2010.09-0319	0002-9637	2 Suppl	83	28-37
Anyangu, A. S.,Gould, L. H.,Sharif, S. K.,Nguku, P. M.,Omolo, J. O.,Mutonga, D.,Rao, C. Y.,Lederman, E. R.,Schnabel, D.,Paweska, J. T.,Katz, M.,Hightower, A.,Njenga, M. K.,Feikin, D. R.,Breiman, R. F.	Risk factors for severe Rift Valley fever infection in Kenya, 2007	A large Rift Valley fever (RVF) outbreak occurred in Kenya from December 2006 to March 2007. We conducted a study to define risk factors associated with infection and severe disease. A total of 861 individuals from 424 households were enrolled. Two hundred and two participants (23%) had serologic evidence of acute RVF infection. Of these, 52 (26%) had severe RVF disease characterized by hemorrhag…	Am J Trop Med Hyg	The American journal of tropical medicine and hygiene	2010	Aug	10.4269/ajtmh.2010.09-0293	0002-9637	2 Suppl	83	14-21
Nguku, P. M.,Sharif, S. K.,Mutonga, D.,Amwayi, S.,Omolo, J.,Mohammed, O.,Farnon, E. C.,Gould, L. H.,Lederman, E.,Rao, C.,Sang, R.,Schnabel, D.,Feikin, D. R.,Hightower, A.,Njenga, M. K.,Breiman, R. F.	An investigation of a major outbreak of Rift Valley fever in Kenya: 2006-2007	An outbreak of Rift Valley fever (RVF) occurred in Kenya during November 2006 through March 2007. We characterized the magnitude of the outbreak through disease surveillance and serosurveys, and investigated contributing factors to enhance strategies for forecasting to prevent or minimize the impact of future outbreaks. Of 700 suspected cases, 392 met probable or confirmed case definitions; demog…	Am J Trop Med Hyg	The American journal of tropical medicine and hygiene	2010	Aug	10.4269/ajtmh.2010.09-0288	0002-9637	2 Suppl	83	5-13
Biffa, D.,Bogale, A.,Skjerve, E.	Diagnostic efficiency of abattoir meat inspection service in Ethiopia to detect carcasses infected with Mycobacterium bovis: implications for public health	BACKGROUND: Bovine Tuberculosis (BTB) is a widespread and endemic disease of cattle in Ethiopia posing a significant threat to public health. Regular surveillance by skin test, bacteriology and molecular methods is not feasible due to lack of resource. Thus, routine abattoir (RA) inspection will continue to play a key role for national surveillance. We evaluated efficiency of RA inspection for di…	BMC Public Health	BMC public health	2010	Aug 6	10.1186/1471-2458-10-462	1471-2458		10	462
Tschopp, R.,Berg, S.,Argaw, K.,Gadisa, E.,Habtamu, M.,Schelling, E.,Young, D.,Aseffa, A.,Zinsstag, J.	Bovine tuberculosis in Ethiopian wildlife	Bovine tuberculosis (BTB) is endemic in Ethiopian cattle. However, the status of the disease in wildlife populations that often share habitat with livestock is unknown. We screened for BTB in wildlife in five regions in Ethiopia. Blood and tissue samples from 133 mammals of 28 species were collected from 2006 to 2008. We used a rapid serology test (RT) based on lateral flow technology, and perfor…	J Wildl Dis	Journal of wildlife diseases	2010	Jul	10.7589/0090-3558-46.3.753	0090-3558	3	46	753-62
Ameni, G.,Desta, F.,Firdessa, R.	Molecular typing of Mycobacterium bovis isolated from tuberculosis lesions of cattle in north eastern Ethiopia	Mycobacterium bovis strains isolated from tuberculosis (TB) lesions from 1138 cattle slaughtered at Kombolcha abattoir in north eastern Ethiopia were characterised. Detailed postmortem examination, bacteriological culturing, regions of difference PCR and spoligotyping were used. At least one TB lesion was observed in 57 (5 per cent) of the cattle, of which 27 (47 per cent) yielded mycobacteria is…	Vet Rec	The Veterinary record	2010	Jul 24	10.1136/vr.b4881	0042-4900	4	167	138-41
Matovu, E.,Mugasa, C. M.,Ekangu, R. A.,Deborggraeve, S.,Lubega, G. W.,Laurent, T.,Schoone, G. J.,Schallig, H. D.,Buscher, P.	Phase II evaluation of sensitivity and specificity of PCR and NASBA followed by oligochromatography for diagnosis of human African trypanosomiasis in clinical samples from D.R. Congo and Uganda	BACKGROUND: The polymerase chain reaction (PCR) and nucleic acid sequence-based amplification (NASBA) have been recently modified by coupling to oligochromatography (OC) for easy and fast visualisation of products. In this study we evaluate the sensitivity and specificity of the PCR-OC and NASBA-OC for diagnosis of Trypanosoma brucei gambiense and Trypanosoma brucei rhodesiense human African tryp…	PLoS Negl Trop Dis	PLoS neglected tropical diseases	2010	Jul 6	10.1371/journal.pntd.0000737	1935-2727	7	4	e737
Mshana, S. E.,Joloba, M.,Kakooza, A.,Kaddu-Mulindwa, D.	Campylobacter spp among children with acute diarrhea attending Mulago hospital in Kampala--Uganda	BACKGROUND: Campylobacter infections occur worldwide. A recent study in Kampala, Uganda, found that 87% of broiler chickens had Campylobacter jejuni; these are potential source of human infection. Isolation rate in developing countries is between 5-35%. This study aimed at finding prevalence of children with campylobacter infection among children with acute diarrhea attending Mulago hospital. OBJ…	Afr Health Sci	African health sciences	2009	Sep		1680-6905	3	9	201-5
Golassa, L.,Abebe, T.,Hailu, A.	Evaluation of crude hydatid cyst fluid antigens for the serological diagnosis of hydatidosis in cattle	Echinococcosis is a zoonotic infection caused by adult or larval (metacestode) stages of cestodes belonging to the genus Echinococcus. The purpose of this study was to evaluate the antigenic ability of hydatid cyst fluid antigen for the diagnosis of hydatidosis in cattle using enzyme-linked immunosorbent assay (ELISA) and indirect haemagglutination test (IHA). The source of the antigens for the s…	J Helminthol	Journal of helminthology	2011	Mar	10.1017/s0022149x10000349	0022-149x	1	85	100-8
Beatty, M. E.,Ochieng, J. B.,Chege, W.,Kumar, L.,Okoth, G.,Shapiro, R. L.,Wells, J. G.,Parsons, M. B.,Bopp, C.,Chiller, T.,Vulule, J.,Mintz, E.,Slutsker, L.,Brooks, J. T.	Sporadic paediatric diarrhoeal illness in urban and rural sites in Nyanza Province, Kenya	OBJECTIVE: Investigate differences in the infectious aetiology, health seeking behaviour, and provider practices with regard to diarrhoeal illness among children presenting to urban versus rural clinics in Western Kenya. DESIGN: Laboratory-based, passive surveillance. SETTING: The urban portion of the study was conducted at the paediatric outpatient clinic of Nyanza Provincial Hospital in Kisumu.…	East Afr Med J	East African medical journal	2009	Aug		0012-835X (Print) 0012-835x	8	86	387-98
Biffa, D.,Skjerve, E.,Oloya, J.,Bogale, A.,Abebe, F.,Dahle, U.,Bohlin, J.,Djonne, B.	Molecular characterization of Mycobacterium bovis isolates from Ethiopian cattle	BACKGROUND: Bovine Tuberculosis (BTB) is a widespread and endemic disease of cattle in Ethiopia. Information relating to genotypic characteristics of Mycobacterium bovis strains affecting the cattle population in Ethiopia is limited. We carried out molecular characterization of M. bovis strains isolated from BTB infected cattle using the spoligotyping technique. The relationship between distribut…	BMC Vet Res	BMC veterinary research	2010	May 27	10.1186/1746-6148-6-28	1746-6148		6	28
Johnson, N.,Mansfield, K. L.,Marston, D. A.,Wilson, C.,Goddard, T.,Selden, D.,Hemson, G.,Edea, L.,van Kesteren, F.,Shiferaw, F.,Stewart, A. E.,Sillero-Zubiri, C.,Fooks, A. R.	A new outbreak of rabies in rare Ethiopian wolves (Canis simensis)	Between October 2008 and May 2009, five brain samples from the carcasses of the rare Ethiopian wolf (Canis simenensis) were submitted for rabies virus testing. Rabies virus was detected in all five samples, and this confirmed that a further outbreak of rabies had occurred within the wolf population in the Bale Mountains of Ethiopia. Sequence comparison of a partial fragment of the nucleoprotein-c…	Arch Virol	Archives of virology	2010	Jul	10.1007/s00705-010-0689-x	0304-8608	7	155	1175-7
Ewnetu, D.,Mihret, A.	Prevalence and antimicrobial resistance of Campylobacter isolates from humans and chickens in Bahir Dar, Ethiopia	In this study, the isolation and antimicrobial resistance of Campylobacter jejuni and Campylobacter coli strains from chickens and humans in Bahir Dar, Ethiopia, were analyzed. Two hundred and ten human and 220 chicken samples were analyzed between October 2007 and April 2008. Seventeen human and 160 chicken Campylobacter species were isolated. The overall prevalence of thermophilic campylobacter…	Foodborne Pathog Dis	Foodborne pathogens and disease	2010	Jun	10.1089/fpd.2009.0433	1535-3141	6	7	667-70
Murithi, R. M.,Munyua, P.,Ithondeka, P. M.,Macharia, J. M.,Hightower, A.,Luman, E. T.,Breiman, R. F.,Njenga, M. K.	Rift Valley fever in Kenya: history of epizootics and identification of vulnerable districts	Since Kenya first reported Rift Valley fever (RVF)-like disease in livestock in 1912, the country has reported the most frequent epizootics of RVF disease. To determine the pattern of disease spread across the country after its introduction in 1912, and to identify regions vulnerable to the periodic epizootics, annual livestock disease records at the Department of Veterinary Services from 1910 to…	Epidemiol Infect	Epidemiology and infection	2011	Mar	10.1017/s0950268810001020	0950-2688	3	139	372-80
Hassanain, A. M.,Noureldien, W.,Karsany, M. S.,Saeed el, N. S.,Aradaib, I. E.,Adam, I.	Rift Valley Fever among febrile patients at New Halfa hospital, eastern Sudan	BACKGROUND: Since the first isolation of the Rift Valley Fever virus (RVFV) in 1930s, there have been several epizootics outbreaks in the tropic mainly in Africa including Sudan. Recognition of cases and diagnosis of RVF are critical for management and control of the disease. AIMS: To investigate the seroprevalence and risk factors for seropositive to RVFV IgG among febrile patients. METHODS: All…	Virol J	Virology journal	2010	May 13	10.1186/1743-422x-7-97	1743-422x		7	97
Jergefa, T.,Kelay, B.,Bekana, M.,Teshale, S.,Gustafson, H.,Kindahl, H.	Epidemiological study of bovine brucellosis in three agro-ecological areas of central Oromiya, Ethiopia	A cross-sectional sero-epidemiological study of bovine brucellosis was conducted between September 2005 and March 2006 in three separate agroecological areas of central Oromiya, Ethiopia. In this study, a total of 176 clusters (farms) and 1,238 animals were selected, using the one-stage cluster sampling method. Fifty-nine clusters and 423 animals were selected from the lowland areas; 58 clusters …	Rev Sci Tech	Revue scientifique et technique (International Office of Epizootics)	2009	Dec		0253-1933 (Print) 0253-1933	3	28	933-43
Heffernan, C.	Panzootics and the poor: devising a global livestock disease prioritisation framework for poverty alleviation	Panzootics such as highly pathogenic avian influenza and Rift Valley fever have originated from the South, largely among poor communities. On a global level, approximately two-thirds of those individuals living on less than US$2 per day keep livestock. Consequently, there is a need to better target animal health interventions for poverty reduction using an evidence-based approach. Therefore, the …	Rev Sci Tech	Revue scientifique et technique (International Office of Epizootics)	2009	Dec		0253-1933 (Print) 0253-1933	3	28	897-907
Rostal, M. K.,Evans, A. L.,Sang, R.,Gikundi, S.,Wakhule, L.,Munyua, P.,Macharia, J.,Feikin, D. R.,Breiman, R. F.,Njenga, M. K.	Identification of potential vectors of and detection of antibodies against Rift Valley fever virus in livestock during interepizootic periods	OBJECTIVE: To evaluate the prevalence of Rift Valley fever virus (RVFV) antibodies in livestock and presence of competent mosquito vectors of RVFV during an interepizootic period (IEP) in Kenya. ANIMALS: 208 sheep and 84 goats ranging in age from 4 months to 15 years, from 2 breeding herds. PROCEDURES: Blood specimens were collected from the sheep and goats during the 1999-2006 IEP in Rift Valley…	Am J Vet Res	American journal of veterinary research	2010	May	10.2460/ajvr.71.5.522	0002-9645 (Print) 0002-9645	5	71	522-6
Matovu, E.,Kuepfer, I.,Boobo, A.,Kibona, S.,Burri, C.	Comparative detection of trypanosomal DNA by loop-mediated isothermal amplification and PCR from flinders technology associates cards spotted with patient blood	We analyzed DNA eluted from FTA (Flinders Technology Associates) cards spotted with blood from human African trypanosomiasis (HAT) patients admitted at Lwala Hospital in eastern Uganda and Kaliua Health Centre in northwestern Tanzania. The aims were to evaluate loop-mediated isothermal amplification (LAMP) for detection of trypanosomal DNA in clinical samples and to characterize the infecting try…	J Clin Microbiol	Journal of clinical microbiology	2010	Jun	10.1128/jcm.00101-10	0095-1137	6	48	2087-90
Inangolet, F. O.,Biffa, D.,Opuda-Asibo, J.,Oloya, J.,Skjerve, E.	Distribution and intensity of Echinococcus granulosus infections in dogs in Moroto District, Uganda	This study was carried out during August 2007-March 2008 in pastoral areas of Moroto District, Uganda. It investigated the distribution and infection intensity of Echinococcus granulosus in the dog population and involved the postmortem examination of 327 dogs (106 domesticated; 80 semi-domesticated, and 141 strays; comprised of 163 females and 164 males). The overall prevalence of E. granulosus …	Trop Anim Health Prod	Tropical animal health and production	2010	Oct	10.1007/s11250-010-9574-6	0049-4747	7	42	1451-7
Debebe, T.,Ameni, G.	Immunogenicity of bacillus Calmette-Guerin (BCG) in bovine neonates under traditional farming in central Ethiopia	Vaccination is an alternative method of controlling bovine tuberculosis (BTB) particularly in developing countries where the test and slaughter control method is not acceptable socially and economically. The objective of this study was to evaluate the immunogenicity of bacillus Calmette-Guerin (BCG) vaccination in bovine neonates. Twelve BTB free bovine neonates (six vaccinated with 0.5 mL of 2.4…	J Immunoassay Immunochem	Journal of immunoassay & immunochemistry	2010		10.1080/15321811003617479	1532-1819	2	31	160-8
Oundo, J. O.,Iijima, Y.,Boga, H. I.,Muli, F.,Kariuki, S.	Molecular typing and antibiotic susceptibility patterns of enteropathogenic and shigatoxin producing Escherichia coli isolated from food handlers in three areas of Kenya	OBJECTIVES: To determine the aetiology, epidemiology and sanitary factors of carriage of enteropathogenic Escherichia coli (EPEC) and Shiga-toxin producing E. coli (STEC) in food-handlers working in tourist hotels in three popular tourist destinations in Kenya. DESIGN: Cross sectional laboratory based study. SETTING: Three tourist destinations of Nairobi, Malindi and Diani in Kenya. SUBJECTS: Foo…	East Afr Med J	East African medical journal	2009	Jun		0012-835X (Print) 0012-835x	6	86	279-86
Wohlgemut, J.,Dewey, C.,Levy, M.,Mutua, F.	Evaluating the efficacy of teaching methods regarding prevention of human epilepsy caused by Taenia solium neurocysticercosis in Western Kenya	Taenia solium neurocysticercosis is a major cause of adult-onset epilepsy in developing countries. A questionnaire was administered to 282 Kenyan farmers, followed by a workshop, a second questionnaire, one-on-one training, and a third questionnaire. People who attended workshops were more likely to know how T. solium causes epilepsy in humans in the third visit than the second (P = 0.001). The l…	Am J Trop Med Hyg	The American journal of tropical medicine and hygiene	2010	Apr	10.4269/ajtmh.2010.09-0404	0002-9637	4	82	634-42
Kotlyar, S.	Recommendations for control of East african sleeping sickness in Uganda	East African sleeping sickness, caused by Trypanosoma brucei rhodesiense, is prominent in Uganda and poses a serious public health challenge in the region. This publication attempts to provide key components for designing a strategy for a nationwide initiative to provide insecticide-treatment of the animal reservoir to control T. b. rhodesiense. The contents of this article will focus on insectic…	J Glob Infect Dis	Journal of global infectious diseases	2010	Jan	10.4103/0974-777x.59250	0974-777x	1	2	43-8
[truncated: 1,498 more rows]
