# Supplementary material for: One hundred years of zoonoses research in the Horn of Africa: A scoping review
Source: PLoS Negl Trop Dis. 2021 Jul 16;15(7):e0009607. doi: 10.1371/journal.pntd.0009607 (PMC8318308; doi:10.1371/journal.pntd.0009607)
Supplement: S5 Table — Note: the total number of publications and percentages do not add up to 100% as a single paper could report data on multiple diseases. CCHF = Crimean-Congo Haemorrhagic Fever. (XLSX) [file pntd.0009607.s005.xlsx]

## Sheet: S5 TABLE
S5 Table. Number of publications per disease and per country.
Note: the total number of publications and percentages do not add up to 100% as a single paper could report data on multiple diseases.
CCHF = Crimean-Congo Haemorrhagic Fever
Zoonoses	Ethiopia		Kenya		Uganda		Sudan / South Sudan		Somalia		Djibouti		Eritrea		Horn of Africa		TOTAL*
Brucellosis	101	(14%)	54	(8%)	61	(15%)	67	(25%)	17	(27%)	5	(24%)	7	(44%)	1	(9%)	306	(15%)
Echinococcosis	127	(18%)	93	(14%)	14	(3%)	36	(13%)	6	(10%)	4	(19%)	1	(6%)	0	(0%)	272	(13%)
Gastrointestinal bacteria	78	(11%)	116	(18%)	38	(9%)	27	(10%)	7	(11%)	2	(10%)	1	(6%)	0	(0%)	256	(12%)
- Salmonella spp	34	(44%)	55	(47%)	18	(47%)	11	(41%)	2	(29%)	1	(50%)	0	(0%)	-	-	113	(44%)
- E Coli	27	(35%)	73	(63%)	19	(50%)	10	(37%)	5	(71%)	2	(100%)	1	(100%)	-	-	130	(51%)
- Listeria spp	14	(18%)	7	(6%)	2	(5%)	10	(37%)	1	(14%)	0	(0%)	0	(0%)	-	-	32	(13%)
- Campylobacter spp	21	(27%)	27	(23%)	6	(16%)	7	(26%)	1	(14%)	1	(50%)	0	(0%)	-	-	63	(25%)
- Other gastrointestinal bacteria	0	(0%)	1	(1%)	3	(8%)	0	(0%)	0	(0%)	0	(0%)	0	(0%)	-	-	4	(2%)
Tuberculosis**	129	(18%)	14	(2%)	26	(6%)	8	(3%)	3	(5%)	5	(24%)	6	(38%)	1	(9%)	186	(9%)
Rift Valley fever	4	(1%)	122	(19%)	16	(4%)	30	(11%)	10	(16%)	7	(33%)	1	(6%)	8	(73%)	183	(9%)
Trypanosomiasis**	12	(2%)	45	(7%)	113	(28%)	10	(4%)	2	(3%)	0	(0%)	0	(0%)	0	(0%)	167	(8%)
Toxoplasmosis	65	(9%)	19	(3%)	17	(4%)	22	(8%)	6	(10%)	5	(24%)	1	(6%)	0	(0%)	131	(6%)
Rabies	77	(11%)	34	(5%)	8	(2%)	9	(3%)	3	(5%)	2	(10%)	1	(6%)	0	(0%)	126	(6%)
Cysticercosis/Taeniasis	61	(9%)	39	(6%)	11	(3%)	6	(2%)	4	(6%)	1	(5%)	0	(0%)	0	(0%)	119	(6%)
Hepatitis E	11	(2%)	2	(0%)	14	(3%)	19	(7%)	9	(14%)	2	(10%)	1	(6%)	0	(0%)	55	(3%)
Leishmaniasis	19	(3%)	13	(2%)	2	(0%)	17	(6%)	2	(3%)	1	(5%)	0	(0%)	0	(0%)	53	(3%)
Anthrax	26	(4%)	8	(1%)	5	(1%)	5	(2%)	2	(3%)	1	(5%)	0	(0%)	0	(0%)	47	(2%)
Leptospirosis	5	(1%)	20	(3%)	7	(2%)	12	(4%)	4	(6%)	1	(5%)	0	(0%)	0	(0%)	47	(2%)
Q Fever	8	(1%)	19	(3%)	2	(0%)	9	(3%)	3	(5%)	3	(14%)	0	(0%)	0	(0%)	41	(2%)
Other zoonoses	123	(17%)	168	(26%)	119	(30%)	47	(17%)	20	(32%)	10	(48%)	2	(13%)	1	(9%)	463	(23%)
- Zoonoses in general	11	(9%)	23	(14%)	19	(16%)	2	(4%)	0	(0%)	1	(10%)	0	(0%)	0	(0%)	51	(11%)
- Other bacteria	31	(25%)	33	(20%)	27	(23%)	18	(38%)	5	(25%)	5	(50%)	1	(50%)	0	(0%)	113	(24%)
> Rickettsiosis	11	(35%)	8	(24%)	3	(11%)	5	(28%)	2	(40%)	1	(20%)	0	(0%)	-	-	29	(26%)
> Staphylococcus aureus	10	(32%)	5	(15%)	5	(19%)	6	(33%)	1	(20%)	0	(0%)	0	(0%)	-	-	24	(21%)
- Other virus	12	(10%)	58	(35%)	38	(32%)	18	(38%)	9	(45%)	9	(90%)	1	(50%)	1	(100%)	133	(29%)
> Arbovirus	4	(33%)	32	(55%)	13	(34%)	12	(67%)	7	(78%)	8	(89%)	0	(0%)	0	(0%)	69	(52%)
>> CCHF	2	(50%)	7	(22%)	3	(23%)	8	(67%)	4	(57%)	6	(75%)	-	-	-	-	25	(36%)
>> West Nile virus	0	(0%)	11	(34%)	3	(23%)	3	(25%)	1	(14%)	2	(25%)	-	-	-	-	20	(29%)
- Other helminths	54	(44%)	33	(20%)	22	(18%)	7	(15%)	4	(20%)	2	(20%)	0	(0%)	0	(0%)	117	(25%)
> Liver fluke	45	(83%)	13	(39%)	2	(9%)	3	(43%)	1	(25%)	0	(0%)	-	-	-	-	78	(67%)
> Trichuriasis	12	(22%)	6	(18%)	6	(27%)	1	(14%)	0	(0%)	0	(0%)	-	-	-	-	25	(21%)
> Strongyloidosis	10	(19%)	8	(24%)	3	(14%)	0	(0%)	0	(0%)	0	(0%)	-	-	-	-	21	(18%)
- Other protozoans	21	(17%)	34	(20%)	18	(15%)	3	(6%)	3	(15%)	0	(0%)	0	(0%)	0	(0%)	78	(17%)
> Cryptosporidiosis	14	(67%)	20	(59%)	10	(56%)	1	(33%)	0	(0%)	-	-	-	-	-	-	45	(58%)
> Giardiasis	9	(43%)	11	(32%)	5	(28%)	1	(33%)	2	(67%)	-	-	-	-	-	-	28	(36%)
- Arthropods ***	3	(2%)	3	(2%)	5	(4%)	2	(4%)	0	(0%)	0	(0%)	0	(0%)	0	(0%)	12	(3%)
- Fungi	5	(4%)	3	(2%)	2	(2%)	1	(2%)	0	(0%)	0	(0%)	0	(0%)	0	(0%)	10	(2%)
TOTAL*	710		642		403		272		63		21		16		11		2055
* Papers can have multiple countries and diseases
** Only when zoonotic transmission was considered
*** Sarcoptes-mange, tungiasis, lingatula serrata, myasis
