# Supplementary material for: One hundred years of zoonoses research in the Horn of Africa: A scoping review
Source: PLoS Negl Trop Dis. 2021 Jul 16;15(7):e0009607. doi: 10.1371/journal.pntd.0009607 (PMC8318308; doi:10.1371/journal.pntd.0009607)
Supplement: S1 File — (XLSX) [file pntd.0009607.s008.xlsx]

## Sheet: all_nodes
S1_FILE Caption: Countries (nodes) in all countries network. Authors are number of unique authors of papers (papers_collaborations) from the country, and papers are number of unique paper (by pmid) in the country. Node_size = authors * papers.
country	region	income	continent	latitude	longitude	authors	papers	node_size
Andorra	North	High	Europe	42.55	1.58333	1	1	1
Australia	North	High	East Asia and Pacific	-25	135	16	7	112
Austria	North	High	Europe	47.3333	13.3333	14	5	70
Bangladesh	South	Lower-middle	South Asia	24	90	2	2	4
Belgium	North	High	Europe	50.75	4.5	58	15	870
Benin	South	Lower-middle	Sub-saharan Africa	9.5	2.25	6	2	12
Botswana	South	Upper-middle	Sub-saharan Africa	-22	24	2	1	2
Burkina Faso	South	Low	Sub-saharan Africa	12.5	-1.66667	9	6	54
Cambodia	South	Lower-middle	East Asia and Pacific	13	105	3	1	3
Cameroon	South	Lower-middle	Sub-saharan Africa	6	12.5	1	1	1
Canada	North	High	North America	60.1087	-113.643	41	16	656
Chile	South	High	Latin America and The Carribbean	-30	-71	3	1	3
China	South	Upper-middle	East Asia and Pacific	35	105	18	8	144
Côte d'Ivoire	South	Lower-middle	Sub-saharan Africa	8	-5.5	2	2	4
Cuba	South	Upper-middle	Latin America and The Carribbean	22	-79.5	4	1	4
Czech Republic	North	High	Europe	49.75	15	12	4	48
Democratic Republic of the Congo	South	Low	Sub-saharan Africa	-2.5	23.5	7	3	21
Denmark	North	High	Europe	56	10	9	4	36
Djibouti	South	Lower-middle	Middle East and North Africa	11.8333	42.5	12	4	48
Egypt	South	Lower-middle	Middle East and North Africa	27	30	76	13	988
Eritrea	South	Low	Sub-saharan Africa	15	39	12	7	84
Ethiopia	South	Low	Sub-saharan Africa	9	39.5	823	269	221387
Finland	North	High	Europe	64	26	6	3	18
France	North	High	Europe	46	2	119	27	3213
Germany	North	High	Europe	51.5	10.5	149	47	7003
Ghana	South	Lower-middle	Sub-saharan Africa	8.1	-1.2	21	7	147
Grenada	South	Upper-middle	Latin America and The Carribbean	12.1167	-61.6667	6	3	18
Guinea-Bissau	South	Low	Sub-saharan Africa	12	-15	3	3	9
Hungary	North	High	Europe	47	20	9	3	27
Ireland	North	High	Europe	53	-8	13	5	65
Israel	North	High	Middle East and North Africa	31.5	34.75	13	3	39
Italy	North	High	Europe	42.8333	12.8333	95	24	2280
Japan	North	High	East Asia and Pacific	35.6854	139.753	38	11	418
Kenya	South	Lower-middle	Sub-saharan Africa	1	38	938	265	248570
Lebanon	South	Upper-middle	Middle East and North Africa	33.8333	35.8333	1	1	1
Madagascar	South	Low	Sub-saharan Africa	-20	47	4	3	12
Malawi	South	Low	Sub-saharan Africa	-13.5	34	5	1	5
Mali	South	Low	Sub-saharan Africa	18	-2	1	2	2
Malta	North	High	Middle East and North Africa	35.9167	14.4333	4	1	4
Mongolia	South	Lower-middle	East Asia and Pacific	46	105	5	2	10
Morocco	South	Lower-middle	Middle East and North Africa	32	-6	3	1	3
Nepal	South	Lower-middle	South Asia	28	84	3	1	3
Netherlands	North	High	Europe	52.25	5.75	36	17	612
New Zealand	North	High	East Asia and Pacific	-42	174	3	4	12
Nigeria	South	Lower-middle	Sub-saharan Africa	10	8	2	2	4
Norway	North	High	Europe	62	10	53	22	1166
Portugal	North	High	Europe	39.6945	-8.13057	1	1	1
Reunion Island	South	Upper-middle	Sub-saharan Africa	-21.1	55.6	1	1	1
Romania	North	High	Europe	46	25	11	2	22
Rwanda	South	High	Middle East and North Africa	25	45	2	2	4
Saudi Arabia	South	High	Middle East and North Africa	25	45	7	4	28
Senegal	South	Lower-middle	Sub-saharan Africa	14.5	-14.25	6	5	30
Sierra Leone	South	Low	Sub-saharan Africa	8.5	-11.5	1	1	1
Slovakia	North	High	Europe	48.6667	19.5	9	1	9
Somalia	South	Low	Sub-saharan Africa	6	48	13	2	26
South Africa	South	Upper-middle	Sub-saharan Africa	-29	24	43	24	1032
South Korea	North	High	East Asia and Pacific	36.5	127.75	21	3	63
Spain	North	High	Europe	40	-4	23	7	161
St Kitts and Nevis	South	High	Latin America and The Carribbean	17.3333	-62.75	2	1	2
Sudan/South Sudan	South	Low	Sub-saharan Africa	11.75	30	215	72	15480
Sweden	North	High	Europe	62	15	70	26	1820
Switzerland	North	High	Europe	47.0002	8.01427	73	26	1898
Tanzania	South	Lower-middle	Sub-saharan Africa	-6	35	22	7	154
Thailand	South	Upper-middle	East Asia and Pacific	15.5	101	5	2	10
Uganda	South	Low	Sub-saharan Africa	1.25	32.5	416	142	59072
United Arab Emirates	South	High	Middle East and North Africa	23.75	54.5	1	1	1
United Kingdom	North	High	Europe	54.7584	-2.69531	517	142	73414
United States	North	High	North America	39.76	-98.5	929	197	183013
Vietnam	South	Lower-middle	East Asia and Pacific	16.1667	107.833	5	4	20
Zambia	South	Low	Sub-saharan Africa	-14.3333	28.5	4	4	16
Zimbabwe	South	Lower-middle	Sub-Saharan Africa	-19	29.75	2	1	2

## Sheet: all_links
caption: links in all countries network, source and target represent nationalities of collaborating authors, paper_collaborations are unique collaborations between authors of the source and target countries; and direction represents type of collaboration: local (within same country), North-North or North-South.
source	target	paper_collaborations	direction
Andorra	Chile	1	North-South
Andorra	Spain	1	North-North
Andorra	Uganda	1	North-South
Australia	Canada	1	North-North
Australia	Ethiopia	2	North-South
Australia	Ghana	1	North-South
Australia	Italy	1	North-North
Australia	South Africa	2	North-South
Australia	United Kingdom	1	North-North
Australia	United States	2	North-North
Austria	Ethiopia	1	North-South
Austria	Italy	1	North-North
Bangladesh	France	1	North-South
Bangladesh	Kenya	1	South-South
Bangladesh	Sudan/South Sudan	1	South-South
Bangladesh	Switzerland	1	North-South
Bangladesh	United Kingdom	1	North-South
Bangladesh	United States	2	North-South
Belgium	Cambodia	1	North-South
Belgium	Cameroon	1	North-South
Belgium	Canada	1	North-North
Belgium	Democratic Republic of the Congo	1	North-South
Belgium	Ethiopia	4	North-South
Belgium	France	2	North-North
Belgium	Germany	1	North-North
Belgium	Kenya	1	North-South
Belgium	Lebanon	1	North-South
Belgium	Nepal	1	North-South
Belgium	Rwanda	1	North-South
Belgium	Sudan/South Sudan	1	North-South
Belgium	Switzerland	1	North-North
Belgium	Uganda	2	North-South
Belgium	United Kingdom	3	North-North
Belgium	United States	4	North-North
Benin	Botswana	1	South-South
Benin	China	1	South-South
Benin	Denmark	1	North-South
Benin	Ghana	1	South-South
Benin	Kenya	1	South-South
Benin	Nigeria	1	South-South
Benin	Sudan/South Sudan	1	South-South
Benin	Uganda	1	South-South
Botswana	China	1	South-South
Botswana	Denmark	1	North-South
Botswana	Ghana	1	South-South
Botswana	Kenya	1	South-South
Botswana	Nigeria	1	South-South
Botswana	Sudan/South Sudan	1	South-South
Botswana	Uganda	1	South-South
Burkina Faso	China	1	South-South
Burkina Faso	Democratic Republic of the Congo	1	South-South
Burkina Faso	Denmark	2	North-South
Burkina Faso	Ethiopia	4	South-South
Burkina Faso	France	1	North-South
Burkina Faso	Germany	3	North-South
Burkina Faso	Ghana	3	South-South
Burkina Faso	Guinea-Bissau	3	South-South
Burkina Faso	Italy	1	North-South
Burkina Faso	Kenya	3	South-South
Burkina Faso	Madagascar	3	South-South
Burkina Faso	Morocco	1	South-South
Burkina Faso	New Zealand	2	North-South
Burkina Faso	Senegal	3	South-South
Burkina Faso	South Africa	4	South-South
Burkina Faso	South Korea	3	North-South
Burkina Faso	Sudan/South Sudan	3	South-South
Burkina Faso	Tanzania	2	South-South
Burkina Faso	Uganda	1	South-South
Burkina Faso	United Kingdom	2	North-South
Burkina Faso	United States	3	North-South
Burkina Faso	Vietnam	3	South-South
Cambodia	Democratic Republic of the Congo	1	South-South
Cambodia	France	1	North-South
Cambodia	Nepal	1	South-South
Cambodia	Sudan/South Sudan	1	South-South
Cambodia	Switzerland	1	North-South
Cameroon	France	1	North-South
Cameroon	Germany	1	North-South
Cameroon	Rwanda	1	South-South
Cameroon	United Kingdom	1	North-South
Cameroon	United States	1	North-South
Canada	Ethiopia	3	North-South
Canada	Germany	2	North-North
Canada	Ghana	1	North-South
Canada	Italy	1	North-North
Canada	Kenya	2	North-South
Canada	Lebanon	1	North-South
Canada	Netherlands	1	North-North
Canada	Uganda	3	North-South
Canada	United Kingdom	1	North-North
Canada	United States	4	North-North
Chile	Spain	1	North-South
Chile	Uganda	1	South-South
China	Denmark	1	North-South
China	Ethiopia	6	South-South
China	France	1	North-South
China	Ghana	1	South-South
China	Japan	1	North-South
China	Kenya	1	South-South
China	Mongolia	1	South-South
China	Morocco	1	South-South
China	Nigeria	1	South-South
China	Sudan/South Sudan	2	South-South
China	Uganda	1	South-South
China	United States	1	North-South
Côte d'Ivoire	Czech Republic	1	North-South
Côte d'Ivoire	Kenya	2	South-South
Côte d'Ivoire	Romania	1	North-South
Côte d'Ivoire	Switzerland	1	North-South
Czech Republic	Ethiopia	1	North-South
Czech Republic	Israel	1	North-North
Czech Republic	Kenya	1	North-South
Czech Republic	Romania	1	North-North
Democratic Republic of the Congo	France	1	North-South
Democratic Republic of the Congo	Nepal	1	South-South
Democratic Republic of the Congo	South Africa	1	South-South
Democratic Republic of the Congo	Spain	1	North-South
Democratic Republic of the Congo	Sudan/South Sudan	1	South-South
Democratic Republic of the Congo	Switzerland	1	North-South
Democratic Republic of the Congo	Uganda	1	South-South
Democratic Republic of the Congo	United Kingdom	1	North-South
Democratic Republic of the Congo	United States	1	North-South
Denmark	Ethiopia	2	North-South
Denmark	Germany	2	North-North
Denmark	Ghana	3	North-South
Denmark	Guinea-Bissau	2	North-South
Denmark	Kenya	3	North-South
Denmark	Madagascar	2	North-South
Denmark	New Zealand	2	North-North
Denmark	Nigeria	1	North-South
Denmark	Senegal	2	North-South
Denmark	South Africa	2	North-South
Denmark	South Korea	2	North-North
Denmark	Sudan/South Sudan	3	North-South
Denmark	Tanzania	1	North-South
Denmark	Uganda	1	North-South
Denmark	United Kingdom	1	North-North
Denmark	United States	2	North-North
Denmark	Vietnam	2	North-South
Djibouti	Egypt	1	South-South
Djibouti	France	1	North-South
Djibouti	United States	1	North-South
Egypt	Italy	1	North-South
Egypt	United States	2	North-South
Eritrea	Netherlands	1	North-South
Eritrea	South Africa	2	South-South
Ethiopia	Finland	2	North-South
Ethiopia	France	3	North-South
Ethiopia	Germany	6	North-South
Ethiopia	Ghana	3	South-South
Ethiopia	Guinea-Bissau	3	South-South
Ethiopia	Hungary	1	North-South
Ethiopia	Ireland	2	North-South
Ethiopia	Israel	1	North-South
Ethiopia	Italy	6	North-South
Ethiopia	Japan	3	North-South
Ethiopia	Kenya	8	South-South
Ethiopia	Madagascar	3	South-South
Ethiopia	Mongolia	1	South-South
Ethiopia	Morocco	1	South-South
Ethiopia	Netherlands	3	North-South
Ethiopia	New Zealand	2	North-South
Ethiopia	Norway	2	North-South
Ethiopia	Rwanda	1	South-South
Ethiopia	Senegal	3	South-South
Ethiopia	South Africa	7	South-South
Ethiopia	South Korea	3	North-South
Ethiopia	Spain	2	North-South
Ethiopia	Sudan/South Sudan	3	South-South
Ethiopia	Sweden	1	North-South
Ethiopia	Switzerland	3	North-South
Ethiopia	Tanzania	3	South-South
Ethiopia	Uganda	1	South-South
Ethiopia	United Kingdom	11	North-South
Ethiopia	United States	19	North-South
Ethiopia	Vietnam	3	South-South
Finland	Japan	2	North-North
Finland	United States	1	North-North
France	Germany	1	North-North
France	Italy	1	North-North
France	Morocco	1	North-South
France	Nepal	1	North-South
France	Reunion Island	1	North-South
France	Rwanda	1	North-South
France	Sudan/South Sudan	2	North-South
France	Switzerland	2	North-North
France	Uganda	3	North-South
France	United Kingdom	2	North-North
France	United States	2	North-North
Germany	Ghana	3	North-South
Germany	Grenada	2	North-South
Germany	Guinea-Bissau	3	North-South
Germany	Kenya	18	North-South
Germany	Madagascar	3	North-South
Germany	Netherlands	1	North-North
Germany	New Zealand	2	North-North
Germany	Rwanda	1	North-South
Germany	Saudi Arabia	1	North-South
Germany	Senegal	3	North-South
Germany	South Africa	3	North-South
Germany	South Korea	3	North-North
Germany	Sudan/South Sudan	5	North-South
Germany	Switzerland	1	North-North
Germany	Tanzania	3	North-South
Germany	Uganda	7	North-South
Germany	United Kingdom	5	North-North
Germany	United States	4	North-North
Germany	Vietnam	4	North-South
Germany	Zambia	1	North-South
Ghana	Guinea-Bissau	3	South-South
Ghana	Italy	1	North-South
Ghana	Kenya	5	South-South
Ghana	Madagascar	3	South-South
Ghana	New Zealand	2	North-South
Ghana	Nigeria	1	South-South
Ghana	Senegal	3	South-South
Ghana	South Africa	3	South-South
Ghana	South Korea	3	North-South
Ghana	Sudan/South Sudan	4	South-South
Ghana	Tanzania	2	South-South
Ghana	Uganda	1	South-South
Ghana	United Kingdom	2	North-South
Ghana	United States	5	North-South
Ghana	Vietnam	3	South-South
Grenada	Kenya	3	South-South
Grenada	United States	1	North-South
Guinea-Bissau	Kenya	3	South-South
Guinea-Bissau	Madagascar	3	South-South
Guinea-Bissau	New Zealand	2	North-South
Guinea-Bissau	Senegal	3	South-South
Guinea-Bissau	South Africa	3	South-South
Guinea-Bissau	South Korea	3	North-South
Guinea-Bissau	Sudan/South Sudan	3	South-South
Guinea-Bissau	Tanzania	2	South-South
Guinea-Bissau	United Kingdom	1	North-South
Guinea-Bissau	United States	3	North-South
Guinea-Bissau	Vietnam	3	South-South
Hungary	Switzerland	1	North-North
Ireland	Switzerland	1	North-North
Ireland	United Kingdom	2	North-North
Italy	Kenya	1	North-South
Italy	Reunion Island	1	North-South
Italy	Uganda	2	North-South
Italy	United Kingdom	2	North-North
Italy	United States	2	North-North
Japan	Kenya	2	North-South
Japan	Mongolia	1	North-South
Japan	Sudan/South Sudan	1	North-South
Japan	Thailand	1	North-South
Japan	United Kingdom	2	North-North
Japan	United States	1	North-North
Kenya	Madagascar	3	South-South
Kenya	Malawi	1	South-South
Kenya	Mali	2	South-South
Kenya	Netherlands	3	North-South
Kenya	New Zealand	3	North-South
Kenya	Nigeria	1	South-South
Kenya	Portugal	1	North-South
Kenya	Romania	1	North-South
Kenya	Rwanda	1	South-South
Kenya	Senegal	4	South-South
Kenya	Slovakia	1	North-South
Kenya	South Africa	11	South-South
Kenya	South Korea	3	North-South
Kenya	Spain	1	North-South
Kenya	St Kitts and Nevis	1	South-South
Kenya	Sudan/South Sudan	5	South-South
Kenya	Sweden	9	North-South
Kenya	Switzerland	6	North-South
Kenya	Tanzania	3	South-South
Kenya	Uganda	9	South-South
Kenya	United Kingdom	29	North-South
Kenya	United States	44	North-South
Kenya	Vietnam	4	South-South
Kenya	Zimbabwe	1	South-South
Lebanon	United States	1	North-South
Madagascar	New Zealand	2	North-South
Madagascar	Senegal	3	South-South
Madagascar	South Africa	3	South-South
Madagascar	South Korea	3	North-South
Madagascar	Sudan/South Sudan	3	South-South
Madagascar	Tanzania	2	South-South
Madagascar	United Kingdom	1	North-South
Madagascar	United States	3	North-South
Madagascar	Vietnam	3	South-South
Malawi	United Kingdom	1	North-South
Mali	Sweden	2	North-South
Malta	United Kingdom	1	North-North
Mongolia	Thailand	1	South-South
Mongolia	United Kingdom	1	North-South
Mongolia	United States	1	North-South
Nepal	Sudan/South Sudan	1	South-South
Nepal	Switzerland	1	North-South
Netherlands	Nigeria	1	North-South
Netherlands	South Africa	5	North-South
Netherlands	Spain	1	North-North
Netherlands	Sudan/South Sudan	3	North-South
Netherlands	Switzerland	1	North-North
Netherlands	United Kingdom	1	North-North
Netherlands	United States	2	North-North
New Zealand	Senegal	2	North-South
New Zealand	South Africa	2	North-South
New Zealand	South Korea	2	North-North
New Zealand	Sudan/South Sudan	2	North-South
New Zealand	Switzerland	1	North-North
New Zealand	Tanzania	1	North-South
New Zealand	Uganda	1	North-South
New Zealand	United Kingdom	2	North-North
New Zealand	United States	4	North-North
New Zealand	Vietnam	2	North-South
Nigeria	South Africa	1	South-South
Nigeria	Spain	1	North-South
Nigeria	Sudan/South Sudan	1	South-South
Nigeria	Uganda	1	South-South
Nigeria	United Kingdom	1	North-South
Nigeria	United States	1	North-South
Norway	Sudan/South Sudan	3	North-South
Norway	Uganda	5	North-South
Norway	United Kingdom	5	North-North
Norway	Zambia	3	North-South
Portugal	Switzerland	1	North-North
Reunion Island	Uganda	1	South-South
Rwanda	South Africa	1	South-South
Rwanda	Tanzania	1	South-South
Rwanda	United Kingdom	1	North-South
Rwanda	United States	2	North-South
Saudi Arabia	Sudan/South Sudan	2	South-South
Senegal	South Africa	4	South-South
Senegal	South Korea	3	North-South
Senegal	Sudan/South Sudan	4	South-South
Senegal	Tanzania	2	South-South
Senegal	United Kingdom	1	North-South
Senegal	United States	4	North-South
Senegal	Vietnam	3	South-South
Sierra Leone	Uganda	1	South-South
Sierra Leone	United Kingdom	1	North-South
Slovakia	Sudan/South Sudan	1	North-South
South Africa	South Korea	3	North-South
South Africa	Spain	1	North-South
South Africa	Sudan/South Sudan	3	South-South
South Africa	Switzerland	1	North-South
South Africa	Tanzania	3	South-South
South Africa	Uganda	1	South-South
South Africa	United Kingdom	5	North-South
South Africa	United States	8	North-South
South Africa	Vietnam	3	South-South
South Korea	Sudan/South Sudan	3	North-South
South Korea	Tanzania	2	North-South
South Korea	United Kingdom	1	North-North
South Korea	United States	3	North-North
South Korea	Vietnam	3	North-South
Spain	Sweden	1	North-North
Spain	Uganda	1	North-South
Spain	United Kingdom	2	North-North
Spain	United States	2	North-North
St Kitts and Nevis	United Kingdom	1	North-South
St Kitts and Nevis	United States	1	North-South
Sudan/South Sudan	Sweden	3	North-South
Sudan/South Sudan	Switzerland	2	North-South
Sudan/South Sudan	Tanzania	3	South-South
Sudan/South Sudan	Uganda	4	South-South
Sudan/South Sudan	United Arab Emirates	1	South-South
Sudan/South Sudan	United Kingdom	4	North-South
Sudan/South Sudan	United States	5	North-South
Sudan/South Sudan	Vietnam	3	South-South
Sudan/South Sudan	Zambia	3	South-South
Sweden	Uganda	6	North-South
Sweden	United Kingdom	1	North-North
Sweden	United States	1	North-North
Switzerland	Uganda	3	North-South
Switzerland	United Kingdom	2	North-North
Switzerland	United States	2	North-North
Tanzania	Uganda	1	South-South
Tanzania	United Kingdom	1	North-South
Tanzania	United States	3	North-South
Tanzania	Vietnam	2	South-South
Tanzania	Zambia	1	South-South
Thailand	United Kingdom	2	North-South
Thailand	United States	1	North-South
Uganda	United Kingdom	16	North-South
Uganda	United States	29	North-South
Uganda	Zambia	4	South-South
United Kingdom	United States	17	North-North
United Kingdom	Vietnam	1	North-South
United Kingdom	Zambia	3	North-South
United Kingdom	Zimbabwe	1	North-South
United States	Vietnam	3	North-South

## Sheet: kenya_nodes
caption: Countries (nodes) in network of collaboration in research focusing on Kenya. Authors are number of unique authors of papers (papers_collaborations) from the country, and papers are number of unique paper (by pmid) in the country. Node_size = authors * papers.
country	region	income	continent	latitude	longitude	authors	papers	node_size
Australia	North	High	East Asia and Pacific	-25	135	11	4	44
Austria	North	High	Europe	47.3333	13.3333	2	1	2
Bangladesh	South	Lower-middle	South Asia	24	90	1	1	1
Belgium	North	High	Europe	50.75	4.5	8	2	16
Benin	South	Lower-middle	Sub-saharan Africa	9.5	2.25	6	2	12
Botswana	South	Upper-middle	Sub-saharan Africa	-22	24	2	1	2
Burkina Faso	South	Low	Sub-saharan Africa	12.5	-1.66667	5	3	15
Canada	North	High	North America	60.1087	-113.643	16	5	80
China	South	Upper-middle	East Asia and Pacific	35	105	2	1	2
Côte d'Ivoire	South	Lower-middle	Sub-saharan Africa	8	-5.5	2	2	4
Czech Republic	North	High	Europe	49.75	15	2	1	2
Denmark	North	High	Europe	56	10	2	3	6
Egypt	South	Lower-middle	Middle East and North Africa	27	30	22	3	66
Ethiopia	South	Low	Sub-saharan Africa	9	39.5	8	6	48
Finland	North	High	Europe	64	26	4	1	4
France	North	High	Europe	46	2	2	1	2
Germany	North	High	Europe	51.5	10.5	61	20	1220
Ghana	South	Lower-middle	Sub-saharan Africa	8.1	-1.2	20	6	120
Grenada	South	Upper-middle	Latin America and The Carribbean	12.1167	-61.6667	6	3	18
Guinea-Bissau	South	Low	Sub-saharan Africa	12	-15	3	3	9
Ireland	North	High	Europe	53	-8	9	3	27
Italy	North	High	Europe	42.8333	12.8333	16	5	80
Japan	North	High	East Asia and Pacific	35.6854	139.753	11	3	33
Kenya	South	Lower-middle	Sub-saharan Africa	1	38	909	245	222705
Madagascar	South	Low	Sub-saharan Africa	-20	47	4	3	12
Malawi	South	Low	Sub-saharan Africa	-13.5	34	5	1	5
Mali	South	Low	Sub-saharan Africa	18	-2	1	2	2
Netherlands	North	High	Europe	52.25	5.75	14	4	56
New Zealand	North	High	East Asia and Pacific	-42	174	2	3	6
Nigeria	South	Lower-middle	Sub-saharan Africa	10	8	1	1	1
Norway	North	High	Europe	62	10	9	3	27
Portugal	North	High	Europe	39.6945	-8.13057	1	1	1
Reunion Island	South	Upper-middle	Sub-saharan Africa	-21.1	55.6	1	1	1
Romania	North	High	Europe	46	25	11	2	22
Rwanda	South	High	Middle East and North Africa	25	45	1	1	1
Senegal	South	Lower-middle	Sub-saharan Africa	14.5	-14.25	5	4	20
South Africa	South	Upper-middle	Sub-saharan Africa	-29	24	24	13	312
South Korea	North	High	East Asia and Pacific	36.5	127.75	21	3	63
Spain	North	High	Europe	40	-4	3	1	3
St Kitts and Nevis	South	High	Latin America and The Carribbean	17.3333	-62.75	2	1	2
Sudan/South Sudan	South	Low	Sub-saharan Africa	16	30	7	5	35
Sweden	North	High	Europe	62	15	9	7	63
Switzerland	North	High	Europe	47.0002	8.01427	18	7	126
Tanzania	South	Lower-middle	Sub-saharan Africa	-6	35	14	5	70
Uganda	South	Low	Sub-saharan Africa	1.25	32.5	4	3	12
United Kingdom	North	High	Europe	54.7584	-2.69531	145	45	6525
United States	North	High	North America	39.76	-98.5	460	90	41400
Vietnam	South	Lower-middle	East Asia and Pacific	16.1667	107.833	5	4	20
Zimbabwe	South	Lower-middle	Sub-Saharan Africa	-19	29.75	2	1	2

## Sheet: kenya_links
caption: Edges in network of collaborations in research focusing on Kenya, source and target represent nationalities of collaborating authors, paper_collaborations are unique collaborations between authors of the source and target countries; and direction represents type of collaboration: local (within same country), North-North or North-South.
source	target	paper_collaborations	direction
Australia	South Africa	1	North-South
Australia	United States	1	North-North
Austria	Ethiopia	1	North-South
Austria	Italy	1	North-North
Bangladesh	Kenya	1	South-South
Bangladesh	United Kingdom	1	North-South
Bangladesh	United States	1	North-South
Belgium	Kenya	1	North-South
Belgium	United Kingdom	1	North-North
Benin	Botswana	1	South-South
Benin	China	1	South-South
Benin	Denmark	1	North-South
Benin	Ghana	1	South-South
Benin	Kenya	1	South-South
Benin	Nigeria	1	South-South
Benin	Sudan/South Sudan	1	South-South
Benin	Uganda	1	South-South
Botswana	China	1	South-South
Botswana	Denmark	1	North-South
Botswana	Ghana	1	South-South
Botswana	Kenya	1	South-South
Botswana	Nigeria	1	South-South
Botswana	Sudan/South Sudan	1	South-South
Botswana	Uganda	1	South-South
Burkina Faso	Denmark	2	North-South
Burkina Faso	Ethiopia	3	South-South
Burkina Faso	Germany	3	North-South
Burkina Faso	Ghana	3	South-South
Burkina Faso	Guinea-Bissau	3	South-South
Burkina Faso	Kenya	3	South-South
Burkina Faso	Madagascar	3	South-South
Burkina Faso	New Zealand	2	North-South
Burkina Faso	Senegal	3	South-South
Burkina Faso	South Africa	3	South-South
Burkina Faso	South Korea	3	North-South
Burkina Faso	Sudan/South Sudan	3	South-South
Burkina Faso	Tanzania	2	South-South
Burkina Faso	United Kingdom	1	North-South
Burkina Faso	United States	3	North-South
Burkina Faso	Vietnam	3	South-South
Canada	Kenya	1	North-South
China	Denmark	1	North-South
China	Ghana	1	South-South
China	Kenya	1	South-South
China	Nigeria	1	South-South
China	Sudan/South Sudan	1	South-South
China	Uganda	1	South-South
Côte d'Ivoire	Czech Republic	1	North-South
Côte d'Ivoire	Kenya	2	South-South
Côte d'Ivoire	Romania	1	North-South
Côte d'Ivoire	Switzerland	1	North-South
Czech Republic	Kenya	1	North-South
Czech Republic	Romania	1	North-North
Denmark	Ethiopia	2	North-South
Denmark	Germany	2	North-North
Denmark	Ghana	3	North-South
Denmark	Guinea-Bissau	2	North-South
Denmark	Kenya	3	North-South
Denmark	Madagascar	2	North-South
Denmark	New Zealand	2	North-North
Denmark	Nigeria	1	North-South
Denmark	Senegal	2	North-South
Denmark	South Africa	2	North-South
Denmark	South Korea	2	North-North
Denmark	Sudan/South Sudan	3	North-South
Denmark	Tanzania	1	North-South
Denmark	Uganda	1	North-South
Denmark	United Kingdom	1	North-North
Denmark	United States	2	North-North
Denmark	Vietnam	2	North-South
Ethiopia	Germany	3	North-South
Ethiopia	Ghana	3	South-South
Ethiopia	Guinea-Bissau	3	South-South
Ethiopia	Italy	1	North-South
Ethiopia	Kenya	5	South-South
Ethiopia	Madagascar	3	South-South
Ethiopia	New Zealand	2	North-South
Ethiopia	Rwanda	1	South-South
Ethiopia	Senegal	3	South-South
Ethiopia	South Africa	4	South-South
Ethiopia	South Korea	3	North-South
Ethiopia	Sudan/South Sudan	3	South-South
Ethiopia	Sweden	1	North-South
Ethiopia	Tanzania	3	South-South
Ethiopia	United Kingdom	1	North-South
Ethiopia	United States	4	North-South
Ethiopia	Vietnam	3	South-South
Finland	United States	1	North-North
France	Italy	1	North-North
France	Reunion Island	1	North-South
France	Uganda	1	North-South
Germany	Ghana	3	North-South
Germany	Grenada	2	North-South
Germany	Guinea-Bissau	3	North-South
Germany	Kenya	14	North-South
Germany	Madagascar	3	North-South
Germany	Netherlands	1	North-North
Germany	New Zealand	2	North-North
Germany	Senegal	3	North-South
Germany	South Africa	3	North-South
Germany	South Korea	3	North-North
Germany	Sudan/South Sudan	3	North-South
Germany	Switzerland	1	North-North
Germany	Tanzania	2	North-South
Germany	United Kingdom	3	North-North
Germany	United States	3	North-North
Germany	Vietnam	4	North-South
Ghana	Guinea-Bissau	3	South-South
Ghana	Kenya	5	South-South
Ghana	Madagascar	3	South-South
Ghana	New Zealand	2	North-South
Ghana	Nigeria	1	South-South
Ghana	Senegal	3	South-South
Ghana	South Africa	3	South-South
Ghana	South Korea	3	North-South
Ghana	Sudan/South Sudan	4	South-South
Ghana	Tanzania	2	South-South
Ghana	Uganda	1	South-South
Ghana	United Kingdom	1	North-South
Ghana	United States	4	North-South
Ghana	Vietnam	3	South-South
Grenada	Kenya	3	South-South
Grenada	United States	1	North-South
Guinea-Bissau	Kenya	3	South-South
Guinea-Bissau	Madagascar	3	South-South
Guinea-Bissau	New Zealand	2	North-South
Guinea-Bissau	Senegal	3	South-South
Guinea-Bissau	South Africa	3	South-South
Guinea-Bissau	South Korea	3	North-South
Guinea-Bissau	Sudan/South Sudan	3	South-South
Guinea-Bissau	Tanzania	2	South-South
Guinea-Bissau	United Kingdom	1	North-South
Guinea-Bissau	United States	3	North-South
Guinea-Bissau	Vietnam	3	South-South
Italy	Reunion Island	1	North-South
Italy	Uganda	1	North-South
Japan	Kenya	2	North-South
Kenya	Madagascar	3	South-South
Kenya	Malawi	1	South-South
Kenya	Mali	2	South-South
Kenya	Netherlands	3	North-South
Kenya	New Zealand	3	North-South
Kenya	Nigeria	1	South-South
Kenya	Portugal	1	North-South
Kenya	Romania	1	North-South
Kenya	Rwanda	1	South-South
Kenya	Senegal	4	South-South
Kenya	South Africa	11	South-South
Kenya	South Korea	3	North-South
Kenya	Spain	1	North-South
Kenya	St Kitts and Nevis	1	South-South
Kenya	Sudan/South Sudan	4	South-South
Kenya	Sweden	7	North-South
Kenya	Switzerland	6	North-South
Kenya	Tanzania	3	South-South
Kenya	Uganda	2	South-South
Kenya	United Kingdom	26	North-South
Kenya	United States	41	North-South
Kenya	Vietnam	4	South-South
Kenya	Zimbabwe	1	South-South
Madagascar	New Zealand	2	North-South
Madagascar	Senegal	3	South-South
Madagascar	South Africa	3	South-South
Madagascar	South Korea	3	North-South
Madagascar	Sudan/South Sudan	3	South-South
Madagascar	Tanzania	2	South-South
Madagascar	United Kingdom	1	North-South
Madagascar	United States	3	North-South
Madagascar	Vietnam	3	South-South
Malawi	United Kingdom	1	North-South
Mali	Sweden	2	North-South
Netherlands	South Africa	1	North-South
Netherlands	Switzerland	1	North-North
Netherlands	United States	1	North-North
New Zealand	Senegal	2	North-South
New Zealand	South Africa	2	North-South
New Zealand	South Korea	2	North-North
New Zealand	Sudan/South Sudan	2	North-South
New Zealand	Tanzania	1	North-South
New Zealand	United Kingdom	2	North-North
New Zealand	United States	3	North-North
New Zealand	Vietnam	2	North-South
Nigeria	Sudan/South Sudan	1	South-South
Nigeria	Uganda	1	South-South
Portugal	Switzerland	1	North-North
Reunion Island	Uganda	1	South-South
Rwanda	South Africa	1	South-South
Rwanda	Tanzania	1	South-South
Rwanda	United States	1	North-South
Senegal	South Africa	4	South-South
Senegal	South Korea	3	North-South
Senegal	Sudan/South Sudan	3	South-South
Senegal	Tanzania	2	South-South
Senegal	United Kingdom	1	North-South
Senegal	United States	3	North-South
Senegal	Vietnam	3	South-South
South Africa	South Korea	3	North-South
South Africa	Sudan/South Sudan	3	South-South
South Africa	Switzerland	1	North-South
South Africa	Tanzania	3	South-South
South Africa	United Kingdom	2	North-South
South Africa	United States	6	North-South
South Africa	Vietnam	3	South-South
South Korea	Sudan/South Sudan	3	North-South
South Korea	Tanzania	2	North-South
South Korea	United Kingdom	1	North-North
South Korea	United States	3	North-North
South Korea	Vietnam	3	North-South
Spain	Sweden	1	North-North
Spain	United Kingdom	1	North-North
St Kitts and Nevis	United Kingdom	1	North-South
St Kitts and Nevis	United States	1	North-South
Sudan/South Sudan	Tanzania	3	South-South
Sudan/South Sudan	Uganda	1	South-South
Sudan/South Sudan	United Kingdom	1	North-South
Sudan/South Sudan	United States	3	North-South
Sudan/South Sudan	Vietnam	3	South-South
Sweden	United Kingdom	1	North-North
Sweden	United States	1	North-North
Tanzania	United Kingdom	1	North-South
Tanzania	United States	3	North-South
Tanzania	Vietnam	2	South-South
Uganda	United States	1	North-South
United Kingdom	United States	7	North-North
United Kingdom	Vietnam	1	North-South
United Kingdom	Zimbabwe	1	North-South
United States	Vietnam	3	North-South

## Sheet: ethiopia_nodes
caption: Countries (nodes) in network of collaboration in research focusing on Ethiopia. Authors are number of unique authors of papers (papers_collaborations) from the country, and papers are number of unique paper (by pmid) in the country. Node_size = authors * papers.
country	region	income	continent	latitude	longitude	authors	papers	node_size
Australia	North	High	East Asia and Pacific	-25	135	5	3	15
Austria	North	High	Europe	47.3333	13.3333	2	1	2
Belgium	North	High	Europe	50.75	4.5	20	5	100
Burkina Faso	South	Low	Sub-saharan Africa	12.5	-1.66667	8	5	40
Canada	North	High	North America	60.1087	-113.643	6	5	30
China	South	Upper-middle	East Asia and Pacific	35	105	11	6	66
Cuba	South	Upper-middle	Latin America and The Carribbean	22	-79.5	4	1	4
Czech Republic	North	High	Europe	49.75	15	1	1	1
Denmark	North	High	Europe	56	10	1	2	2
Ethiopia	South	Low	Sub-saharan Africa	9	39.5	822	268	220296
Finland	North	High	Europe	64	26	2	2	4
France	North	High	Europe	46	2	21	9	189
Germany	North	High	Europe	51.5	10.5	18	7	126
Ghana	South	Lower-middle	Sub-saharan Africa	8.1	-1.2	4	4	16
Guinea-Bissau	South	Low	Sub-saharan Africa	12	-15	3	3	9
Hungary	North	High	Europe	47	20	9	3	27
Ireland	North	High	Europe	53	-8	4	2	8
Israel	North	High	Middle East and North Africa	31.5	34.75	13	3	39
Italy	North	High	Europe	42.8333	12.8333	35	12	420
Japan	North	High	East Asia and Pacific	35.6854	139.753	12	3	36
Kenya	South	Lower-middle	Sub-saharan Africa	1	38	30	10	300
Madagascar	South	Low	Sub-saharan Africa	-20	47	4	3	12
Mongolia	South	Lower-middle	East Asia and Pacific	46	105	1	1	1
Morocco	South	Lower-middle	Middle East and North Africa	32	-6	3	1	3
Netherlands	North	High	Europe	52.25	5.75	10	5	50
New Zealand	North	High	East Asia and Pacific	-42	174	1	2	2
Norway	North	High	Europe	62	10	22	9	198
Reunion Island	South	Upper-middle	Sub-saharan Africa	-21.1	55.6	1	1	1
Rwanda	South	High	Middle East and North Africa	25	45	1	1	1
Senegal	South	Lower-middle	Sub-saharan Africa	14.5	-14.25	4	3	12
South Africa	South	Upper-middle	Sub-saharan Africa	-29	24	11	7	77
South Korea	North	High	East Asia and Pacific	36.5	127.75	21	3	63
Spain	North	High	Europe	40	-4	13	3	39
Sudan/South Sudan	South	Low	Sub-saharan Africa	16	30	3	3	9
Sweden	North	High	Europe	62	15	11	3	33
Switzerland	North	High	Europe	47.0002	8.01427	26	9	234
Tanzania	South	Lower-middle	Sub-saharan Africa	-6	35	12	4	48
Uganda	South	Low	Sub-saharan Africa	1.25	32.5	3	2	6
United Kingdom	North	High	Europe	54.7584	-2.69531	181	27	4887
United States	North	High	North America	39.76	-98.5	84	28	2352
Vietnam	South	Lower-middle	East Asia and Pacific	16.1667	107.833	4	3	12

## Sheet: ethiopia_links
caption: Edges in network of collaborations in research focusing on Ethiopia, source and target represent nationalities of collaborating authors, paper_collaborations are unique collaborations between authors of the source and target countries; and direction represents type of collaboration: local (within same country), North-North or North-South.
source	target	paper_collaborations	direction
Australia	Canada	1	North-North
Australia	Ethiopia	2	North-South
Australia	Ghana	1	North-South
Australia	Italy	1	North-North
Australia	South Africa	1	North-South
Australia	United Kingdom	1	North-North
Australia	United States	1	North-North
Austria	Ethiopia	1	North-South
Austria	Italy	1	North-North
Belgium	Ethiopia	4	North-South
Belgium	United States	1	North-North
Burkina Faso	China	1	South-South
Burkina Faso	Denmark	2	North-South
Burkina Faso	Ethiopia	4	South-South
Burkina Faso	France	1	North-South
Burkina Faso	Germany	3	North-South
Burkina Faso	Ghana	3	South-South
Burkina Faso	Guinea-Bissau	3	South-South
Burkina Faso	Italy	1	North-South
Burkina Faso	Kenya	3	South-South
Burkina Faso	Madagascar	3	South-South
Burkina Faso	Morocco	1	South-South
Burkina Faso	New Zealand	2	North-South
Burkina Faso	Senegal	3	South-South
Burkina Faso	South Africa	3	South-South
Burkina Faso	South Korea	3	North-South
Burkina Faso	Sudan/South Sudan	3	South-South
Burkina Faso	Tanzania	2	South-South
Burkina Faso	United Kingdom	1	North-South
Burkina Faso	United States	3	North-South
Burkina Faso	Vietnam	3	South-South
Canada	Ethiopia	3	North-South
Canada	Germany	1	North-North
Canada	Ghana	1	North-South
Canada	Italy	1	North-North
Canada	Netherlands	1	North-North
Canada	United Kingdom	1	North-North
Canada	United States	3	North-North
China	Ethiopia	6	South-South
China	France	1	North-South
China	Japan	1	North-South
China	Mongolia	1	South-South
China	Morocco	1	South-South
China	United States	1	North-South
Czech Republic	Ethiopia	1	North-South
Czech Republic	Israel	1	North-North
Denmark	Ethiopia	2	North-South
Denmark	Germany	2	North-North
Denmark	Ghana	2	North-South
Denmark	Guinea-Bissau	2	North-South
Denmark	Kenya	2	North-South
Denmark	Madagascar	2	North-South
Denmark	New Zealand	2	North-North
Denmark	Senegal	2	North-South
Denmark	South Africa	2	North-South
Denmark	South Korea	2	North-North
Denmark	Sudan/South Sudan	2	North-South
Denmark	Tanzania	1	North-South
Denmark	United Kingdom	1	North-North
Denmark	United States	2	North-North
Denmark	Vietnam	2	North-South
Ethiopia	Finland	2	North-South
Ethiopia	France	3	North-South
Ethiopia	Germany	6	North-South
Ethiopia	Ghana	3	South-South
Ethiopia	Guinea-Bissau	3	South-South
Ethiopia	Hungary	1	North-South
Ethiopia	Ireland	2	North-South
Ethiopia	Israel	1	North-South
Ethiopia	Italy	6	North-South
Ethiopia	Japan	3	North-South
Ethiopia	Kenya	7	South-South
Ethiopia	Madagascar	3	South-South
Ethiopia	Mongolia	1	South-South
Ethiopia	Morocco	1	South-South
Ethiopia	Netherlands	3	North-South
Ethiopia	New Zealand	2	North-South
Ethiopia	Norway	2	North-South
Ethiopia	Rwanda	1	South-South
Ethiopia	Senegal	3	South-South
Ethiopia	South Africa	7	South-South
Ethiopia	South Korea	3	North-South
Ethiopia	Spain	2	North-South
Ethiopia	Sudan/South Sudan	3	South-South
Ethiopia	Switzerland	3	North-South
Ethiopia	Tanzania	3	South-South
Ethiopia	Uganda	1	South-South
Ethiopia	United Kingdom	11	North-South
Ethiopia	United States	19	North-South
Ethiopia	Vietnam	3	South-South
Finland	Japan	2	North-North
France	Italy	1	North-North
France	Morocco	1	North-South
France	Reunion Island	1	North-South
France	Uganda	1	North-South
France	United Kingdom	1	North-North
Germany	Ghana	3	North-South
Germany	Guinea-Bissau	3	North-South
Germany	Kenya	4	North-South
Germany	Madagascar	3	North-South
Germany	New Zealand	2	North-North
Germany	Senegal	3	North-South
Germany	South Africa	3	North-South
Germany	South Korea	3	North-North
Germany	Sudan/South Sudan	3	North-South
Germany	Tanzania	2	North-South
Germany	United Kingdom	1	North-North
Germany	United States	3	North-North
Germany	Vietnam	3	North-South
Ghana	Guinea-Bissau	3	South-South
Ghana	Italy	1	North-South
Ghana	Kenya	3	South-South
Ghana	Madagascar	3	South-South
Ghana	New Zealand	2	North-South
Ghana	Senegal	3	South-South
Ghana	South Africa	3	South-South
Ghana	South Korea	3	North-South
Ghana	Sudan/South Sudan	3	South-South
Ghana	Tanzania	2	South-South
Ghana	United Kingdom	2	North-South
Ghana	United States	4	North-South
Ghana	Vietnam	3	South-South
Guinea-Bissau	Kenya	3	South-South
Guinea-Bissau	Madagascar	3	South-South
Guinea-Bissau	New Zealand	2	North-South
Guinea-Bissau	Senegal	3	South-South
Guinea-Bissau	South Africa	3	South-South
Guinea-Bissau	South Korea	3	North-South
Guinea-Bissau	Sudan/South Sudan	3	South-South
Guinea-Bissau	Tanzania	2	South-South
Guinea-Bissau	United Kingdom	1	North-South
Guinea-Bissau	United States	3	North-South
Guinea-Bissau	Vietnam	3	South-South
Hungary	Switzerland	1	North-North
Ireland	Switzerland	1	North-North
Ireland	United Kingdom	2	North-North
Italy	Reunion Island	1	North-South
Italy	Uganda	1	North-South
Italy	United Kingdom	1	North-North
Italy	United States	1	North-North
Japan	Mongolia	1	North-South
Kenya	Madagascar	3	South-South
Kenya	New Zealand	2	North-South
Kenya	Rwanda	1	South-South
Kenya	Senegal	3	South-South
Kenya	South Africa	4	South-South
Kenya	South Korea	3	North-South
Kenya	Sudan/South Sudan	3	South-South
Kenya	Tanzania	3	South-South
Kenya	United Kingdom	1	North-South
Kenya	United States	6	North-South
Kenya	Vietnam	3	South-South
Madagascar	New Zealand	2	North-South
Madagascar	Senegal	3	South-South
Madagascar	South Africa	3	South-South
Madagascar	South Korea	3	North-South
Madagascar	Sudan/South Sudan	3	South-South
Madagascar	Tanzania	2	South-South
Madagascar	United Kingdom	1	North-South
Madagascar	United States	3	North-South
Madagascar	Vietnam	3	South-South
New Zealand	Senegal	2	North-South
New Zealand	South Africa	2	North-South
New Zealand	South Korea	2	North-North
New Zealand	Sudan/South Sudan	2	North-South
New Zealand	Tanzania	1	North-South
New Zealand	United Kingdom	1	North-North
New Zealand	United States	2	North-North
New Zealand	Vietnam	2	North-South
Norway	United Kingdom	1	North-North
Reunion Island	Uganda	1	South-South
Rwanda	South Africa	1	South-South
Rwanda	Tanzania	1	South-South
Rwanda	United States	1	North-South
Senegal	South Africa	3	South-South
Senegal	South Korea	3	North-South
Senegal	Sudan/South Sudan	3	South-South
Senegal	Tanzania	2	South-South
Senegal	United Kingdom	1	North-South
Senegal	United States	3	North-South
Senegal	Vietnam	3	South-South
South Africa	South Korea	3	North-South
South Africa	Sudan/South Sudan	3	South-South
South Africa	Tanzania	3	South-South
South Africa	United Kingdom	2	North-South
South Africa	United States	5	North-South
South Africa	Vietnam	3	South-South
South Korea	Sudan/South Sudan	3	North-South
South Korea	Tanzania	2	North-South
South Korea	United Kingdom	1	North-North
South Korea	United States	3	North-North
South Korea	Vietnam	3	North-South
Sudan/South Sudan	Tanzania	2	South-South
Sudan/South Sudan	United Kingdom	1	North-South
Sudan/South Sudan	United States	3	North-South
Sudan/South Sudan	Vietnam	3	South-South
Switzerland	United Kingdom	1	North-North
Tanzania	United Kingdom	1	North-South
Tanzania	United States	3	North-South
Tanzania	Vietnam	2	South-South
United Kingdom	United States	3	North-North
United Kingdom	Vietnam	1	North-South
United States	Vietnam	3	North-South

## Sheet: uganda_nodes
caption: Countries (nodes) in network of collaboration in research focusing on Uganda. Authors are number of unique authors of papers (papers_collaborations) from the country, and papers are number of unique paper (by pmid) in the country. Node_size = authors * papers.
country	region	income	continent	latitude	longitude	authors	papers	node_size
Andorra	North	High	Europe	42.55	1.58333	1	1	1
Austria	North	High	Europe	47.3333	13.3333	2	1	2
Belgium	North	High	Europe	50.75	4.5	21	6	126
Benin	South	Lower-middle	Sub-saharan Africa	9.5	2.25	2	1	2
Botswana	South	Upper-middle	Sub-saharan Africa	-22	24	2	1	2
Burkina Faso	South	Low	Sub-saharan Africa	12.5	-1.66667	1	1	1
Cameroon	South	Lower-middle	Sub-saharan Africa	6	12.5	1	1	1
Canada	North	High	North America	60.1087	-113.643	20	6	120
Chile	South	High	Latin America and The Carribbean	-30	-71	3	1	3
China	South	Upper-middle	East Asia and Pacific	35	105	2	1	2
Democratic Republic of the Congo	South	Low	Sub-saharan Africa	-2.5	23.5	5	2	10
Denmark	North	High	Europe	56	10	8	2	16
Ethiopia	South	Low	Sub-saharan Africa	9	39.5	4	2	8
France	North	High	Europe	46	2	37	8	296
Germany	North	High	Europe	51.5	10.5	48	13	624
Ghana	South	Lower-middle	Sub-saharan Africa	8.1	-1.2	16	2	32
Italy	North	High	Europe	42.8333	12.8333	13	4	52
Japan	North	High	East Asia and Pacific	35.6854	139.753	15	4	60
Kenya	South	Lower-middle	Sub-saharan Africa	1	38	29	14	406
Lebanon	South	Upper-middle	Middle East and North Africa	33.8333	35.8333	1	1	1
Netherlands	North	High	Europe	52.25	5.75	5	1	5
New Zealand	North	High	East Asia and Pacific	-42	174	1	1	1
Nigeria	South	Lower-middle	Sub-saharan Africa	10	8	1	1	1
Norway	North	High	Europe	62	10	30	8	240
Reunion Island	South	Upper-middle	Sub-saharan Africa	-21.1	55.6	1	1	1
Rwanda	South	High	Middle East and North Africa	25	45	2	2	4
Sierra Leone	South	Low	Sub-saharan Africa	8.5	-11.5	1	1	1
South Africa	South	Upper-middle	Sub-saharan Africa	-29	24	13	4	52
Spain	North	High	Europe	40	-4	6	2	12
Sudan/South Sudan	South	Low	Sub-saharan Africa	11.75	30	2	2	4
Sweden	North	High	Europe	62	15	25	8	200
Switzerland	North	High	Europe	47.0002	8.01427	25	8	200
Tanzania	South	Lower-middle	Sub-saharan Africa	-6	35	10	3	30
Thailand	South	Upper-middle	East Asia and Pacific	15.5	101	3	1	3
Uganda	South	Low	Sub-saharan Africa	1.25	32.5	412	138	56856
United Kingdom	North	High	Europe	54.7584	-2.69531	220	63	13860
United States	North	High	North America	39.76	-98.5	331	66	21846
Zambia	South	Low	Sub-saharan Africa	-14.3333	28.5	3	2	6

## Sheet: uganda_links
caption: Edges in network of collaborations in research focusing on Uganda, source and target represent nationalities of collaborating authors, paper_collaborations are unique collaborations between authors of the source and target countries; and direction represents type of collaboration: local (within same country), North-North or North-South.
source	target	paper_collaborations	direction
Andorra	Chile	1	North-South
Andorra	Spain	1	North-North
Andorra	Uganda	1	North-South
Austria	Ethiopia	1	North-South
Austria	Italy	1	North-North
Belgium	Cameroon	1	North-South
Belgium	Canada	1	North-North
Belgium	France	1	North-North
Belgium	Germany	1	North-North
Belgium	Lebanon	1	North-South
Belgium	Rwanda	1	North-South
Belgium	Uganda	2	North-South
Belgium	United Kingdom	2	North-North
Belgium	United States	3	North-North
Benin	Botswana	1	South-South
Benin	China	1	South-South
Benin	Denmark	1	North-South
Benin	Ghana	1	South-South
Benin	Kenya	1	South-South
Benin	Nigeria	1	South-South
Benin	Sudan/South Sudan	1	South-South
Benin	Uganda	1	South-South
Botswana	China	1	South-South
Botswana	Denmark	1	North-South
Botswana	Ghana	1	South-South
Botswana	Kenya	1	South-South
Botswana	Nigeria	1	South-South
Botswana	Sudan/South Sudan	1	South-South
Botswana	Uganda	1	South-South
Burkina Faso	Democratic Republic of the Congo	1	South-South
Burkina Faso	South Africa	1	South-South
Burkina Faso	Uganda	1	South-South
Burkina Faso	United Kingdom	1	North-South
Cameroon	France	1	North-South
Cameroon	Germany	1	North-South
Cameroon	Rwanda	1	South-South
Cameroon	United Kingdom	1	North-South
Cameroon	United States	1	North-South
Canada	Germany	1	North-North
Canada	Kenya	1	North-South
Canada	Lebanon	1	North-South
Canada	Uganda	3	North-South
Canada	United States	1	North-North
Chile	Spain	1	North-South
Chile	Uganda	1	South-South
China	Denmark	1	North-South
China	Ghana	1	South-South
China	Kenya	1	South-South
China	Nigeria	1	South-South
China	Sudan/South Sudan	1	South-South
China	Uganda	1	South-South
Democratic Republic of the Congo	South Africa	1	South-South
Democratic Republic of the Congo	Spain	1	North-South
Democratic Republic of the Congo	Uganda	1	South-South
Democratic Republic of the Congo	United Kingdom	1	North-South
Democratic Republic of the Congo	United States	1	North-South
Denmark	Ghana	1	North-South
Denmark	Kenya	1	North-South
Denmark	Nigeria	1	North-South
Denmark	Sudan/South Sudan	1	North-South
Denmark	Uganda	1	North-South
Ethiopia	Italy	1	North-South
Ethiopia	Kenya	1	South-South
Ethiopia	Rwanda	1	South-South
Ethiopia	South Africa	1	South-South
Ethiopia	Tanzania	1	South-South
Ethiopia	United States	1	North-South
France	Germany	1	North-North
France	Italy	1	North-North
France	Reunion Island	1	North-South
France	Rwanda	1	North-South
France	Uganda	3	North-South
France	United Kingdom	1	North-North
France	United States	1	North-North
Germany	Kenya	3	North-South
Germany	Rwanda	1	North-South
Germany	Tanzania	1	North-South
Germany	Uganda	7	North-South
Germany	United Kingdom	1	North-North
Germany	United States	1	North-North
Germany	Zambia	1	North-South
Ghana	Kenya	1	South-South
Ghana	Nigeria	1	South-South
Ghana	Sudan/South Sudan	1	South-South
Ghana	Uganda	1	South-South
Italy	Reunion Island	1	North-South
Italy	Uganda	2	North-South
Japan	Thailand	1	North-South
Japan	United Kingdom	2	North-North
Japan	United States	1	North-North
Kenya	Nigeria	1	South-South
Kenya	Rwanda	1	South-South
Kenya	South Africa	1	South-South
Kenya	Sudan/South Sudan	1	South-South
Kenya	Tanzania	1	South-South
Kenya	Uganda	8	South-South
Kenya	United Kingdom	2	North-South
Kenya	United States	2	North-South
Lebanon	United States	1	North-South
New Zealand	Switzerland	1	North-North
New Zealand	Uganda	1	North-South
New Zealand	United States	1	North-North
Nigeria	Sudan/South Sudan	1	South-South
Nigeria	Uganda	1	South-South
Norway	Sudan/South Sudan	1	North-South
Norway	Uganda	3	North-South
Norway	United Kingdom	2	North-North
Norway	Zambia	1	North-South
Reunion Island	Uganda	1	South-South
Rwanda	South Africa	1	South-South
Rwanda	Tanzania	1	South-South
Rwanda	United Kingdom	1	North-South
Rwanda	United States	2	North-South
Sierra Leone	Uganda	1	South-South
Sierra Leone	United Kingdom	1	North-South
South Africa	Tanzania	1	South-South
South Africa	Uganda	1	South-South
South Africa	United Kingdom	1	North-South
South Africa	United States	1	North-South
Spain	Uganda	1	North-South
Spain	United States	1	North-North
Sudan/South Sudan	Uganda	2	South-South
Sudan/South Sudan	United Kingdom	1	North-South
Sudan/South Sudan	Zambia	1	South-South
Sweden	Uganda	6	North-South
Switzerland	Uganda	3	North-South
Switzerland	United Kingdom	1	North-North
Switzerland	United States	1	North-North
Tanzania	Uganda	1	South-South
Tanzania	United States	1	North-South
Tanzania	Zambia	1	South-South
Thailand	United Kingdom	1	North-South
Uganda	United Kingdom	14	North-South
Uganda	United States	28	North-South
Uganda	Zambia	2	South-South
United Kingdom	United States	5	North-North
United Kingdom	Zambia	1	North-South
